# Supplementary material for: Shared genetic architecture of obesity and gastroesophageal reflux disease
Source: Medicine (Baltimore). 2026 Feb 6;105(6):e47404. doi: 10.1097/MD.0000000000047404 (PMC12885720; doi:10.1097/MD.0000000000047404)
Supplement: Supplementary file 1 [file medi-105-e47404-s001.xlsx]

## Sheet: Table S1
Table S1: Genetic correlation analysis conducted by LDSC.
Trait1	Trait2	rg	se	z	p	h2_obs	h2_obs_se	h2_int	h2_int_se	gcov_int	gcov_int_se	FDR	Bonferroni
GERD	AFPL	0.152	0.025	6.1123	9.82e-10	0.234	0.0077	1.1413	0.0207	-0.0061	0.0073	2.95e-09	8.84e-09
GERD	AFPR	0.152	0.025	5.9968	2.01e-09	0.2314	0.0076	1.1462	0.0206	-0.0047	0.0075	4.53e-09	1.81e-08
GERD	LFPL	0.213	0.026	8.2398	1.72e-16	0.2284	0.0064	1.1578	0.0183	-0.007	0.0074	7.76e-16	1.55e-15
GERD	LFPR	0.217	0.026	8.4632	2.6e-17	0.2281	0.0064	1.1573	0.0184	-0.0086	0.0075	2.34e-16	2.34e-16
GERD	TFP	0.143	0.025	5.7604	8.39e-09	0.2162	0.0071	1.2612	0.0217	-0.0029	0.0075	1.51e-08	7.55e-08
GERD	HC	-0.104	0.033	-3.1736	0.0015055	0.0893	0.0057	0.8136	0.0097	-0.0005	0.0046	0.00169369	0.0135495
GERD	WC	0.036	0.041	0.8864	0.37538	0.0617	0.0041	0.8408	0.0084	0.0051	0.0051	0.37538	1
GERD	WHR	0.169	0.043	3.9586	7.54e-05	0.0596	0.0035	0.8412	0.0074	0.0054	0.0048	9.69e-05	0.00067842
GERD	BMI	0.118	0.025	4.6767	2.92e-06	0.2155	0.0068	1.0082	0.0259	-0.011	0.0083	4.37e-06	2.62e-05

## Sheet: Table S2
Table S2: Genetic correlation analysis conducted by HDL
Trait1	Trait2	rg	se	p	Pfdr	Pbonferroni
GERD	AFPL	0.188	0.027	2.13e-12	4.79e-12	1.92e-11
GERD	AFPR	0.194	0.026	6.66e-14	2e-13	5.99e-13
GERD	LFPL	0.257	0.03	2.23e-17	1e-16	2.01e-16
GERD	LFPR	0.26	0.03	1.13e-17	1e-16	1.02e-16
GERD	TFP	0.189	0.028	1.67e-11	3.01e-11	1.5e-10
GERD	HC	-0.148	0.042	0.000366	0.00041175	0.003294
GERD	WC	0.059	0.047	0.211	0.211	1
GERD	WHR	0.241	0.061	7.21e-05	9.27e-05	0.0006489
GERD	BMI	0.123	0.026	1.35e-06	2.03e-06	1.22e-05

## Sheet: Table S3
Table S3: Shared pleiotropic loci between GERD and BMI identified by PLACO (T.placo > 0, p.placo < 5E-8)
SNP	CHR	BP	effect_allele	other_allele	eaf	beta	se	pval	N	Z	Z_square	T.placo	p.placo
rs2116095	8	10635297	C	T	0.533709	-0.0341387	0.00832341	4.10431e-05	417314	-4.10153	16.8225	35.7744	1.43219e-09
rs6601523	8	10635141	A	G	0.533669	-0.0342505	0.00832332	3.87168e-05	417314	-4.115	16.9333	35.4348	1.71724e-09
rs4841452	8	10687121	G	A	0.538927	-0.0328517	0.00833121	8.03989e-05	417314	-3.94321	15.5489	35.2569	1.88846e-09
rs6980805	8	10679842	C	G	0.538361	-0.033164	0.0083309	6.86705e-05	417314	-3.98084	15.8471	35.1251	2.02635e-09
rs718741	8	10614384	T	C	0.550315	-0.0326741	0.00835446	9.19242e-05	417314	-3.91098	15.2957	34.547	2.76024e-09
rs7814757	8	10675188	C	T	0.55022	-0.032903	0.00835407	8.1971e-05	417314	-3.93856	15.5122	34.5203	2.79986e-09
rs2409669	8	10623969	G	A	0.552899	-0.032361	0.00835915	0.000108246	417314	-3.87133	14.9872	34.4118	2.96716e-09
rs2277130	8	10677601	C	G	0.537955	-0.0324757	0.00833284	9.72658e-05	417314	-3.89731	15.1891	34.1588	3.39705e-09
rs11250073	8	10632236	T	G	0.542627	-0.0321183	0.0083399	0.00011756	417314	-3.85116	14.8314	34.0186	3.66166e-09
rs968179	8	11438064	T	G	0.384771	0.0388554	0.00854294	5.40941e-06	417314	4.54825	20.6865	33.9922	3.7138e-09
rs7834466	8	10634805	T	G	0.542702	-0.0321125	0.00833877	0.000117644	417314	-3.85099	14.8301	33.8031	4.10905e-09
rs2116093	8	10613299	G	C	0.5522	-0.0320225	0.00836223	0.000128446	417314	-3.82942	14.6645	33.6138	4.54707e-09
rs2244894	8	11448659	C	G	0.555546	-0.0342192	0.00840336	4.65929e-05	417314	-4.07209	16.5819	33.4816	4.88044e-09
rs1788823	18	21114917	G	A	0.651647	-0.0341432	0.00870338	8.74601e-05	417314	-3.92298	15.3898	33.4607	4.93525e-09
rs6601522	8	10629061	T	G	0.560834	-0.0318574	0.00837047	0.000141277	417314	-3.80593	14.4851	33.4076	5.07762e-09
rs4841566	8	11432438	G	C	0.615532	-0.039484	0.00853249	3.70118e-06	417314	-4.62749	21.4137	33.3666	5.19015e-09
rs11250077	8	10656437	C	T	0.552188	-0.0328676	0.00834729	8.23266e-05	417314	-3.93752	15.504	33.3531	5.22789e-09
rs10089615	8	10634132	T	C	0.542496	-0.0318272	0.00834047	0.000135634	417314	-3.816	14.5618	33.284	5.42493e-09
rs10481451	8	10649328	C	T	0.554095	-0.0325864	0.00835445	9.59975e-05	417314	-3.90048	15.2138	33.2688	5.46903e-09
rs10100265	8	10633159	C	A	0.542556	-0.0313542	0.00834362	0.000171368	417314	-3.75787	14.1216	33.1576	5.80444e-09
rs11996727	8	10691489	T	C	0.516792	-0.03145	0.00831652	0.000155805	417314	-3.78163	14.3007	33.1449	5.84423e-09
rs12679960	8	11430990	T	C	0.383527	0.0397004	0.00853339	3.28163e-06	417314	4.65236	21.6445	33.0562	6.12819e-09
rs6601536	8	10696311	G	C	0.51553	-0.0314945	0.00831555	0.000152216	417314	-3.78742	14.3446	32.9729	6.40795e-09
rs4504595	8	10655505	G	A	0.554142	-0.0321175	0.00835562	0.000121135	417314	-3.84382	14.775	32.7855	7.08397e-09
rs899366	8	11430485	A	G	0.384193	0.0393507	0.00853032	3.96808e-06	417314	4.61304	21.2801	32.5341	8.10505e-09
rs7830431	8	10700317	G	A	0.538202	-0.0306754	0.00833613	0.00023341	417314	-3.67981	13.541	32.3006	9.18469e-09
rs7833945	8	10700266	G	T	0.542366	-0.0301337	0.00833604	0.000300497	417314	-3.61487	13.0673	32.1086	1.01798e-08
rs1478892	8	11448529	T	G	0.426628	0.0319936	0.00844121	0.000150546	417314	3.79017	14.3654	32.0059	1.07555e-08
rs13276836	8	10981003	C	A	0.423783	-0.0303751	0.00844661	0.000322991	417314	-3.59613	12.9321	31.7306	1.24651e-08
rs11986935	8	10691549	A	T	0.516709	-0.0317163	0.00831625	0.000136858	417314	-3.81377	14.5449	31.6319	1.31419e-08
rs2271355	8	10692158	T	C	0.517262	-0.031283	0.00831628	0.000168787	417314	-3.76166	14.1501	31.4209	1.47153e-08
rs11786148	8	11423781	G	C	0.582549	-0.0367019	0.00841033	1.27761e-05	417314	-4.36391	19.0437	31.2747	1.59152e-08
rs12677326	8	11439225	A	G	0.398178	0.0340519	0.00852348	6.46755e-05	417314	3.99507	15.9606	31.1195	1.72959e-08
rs12677146	8	11450737	G	C	0.423103	0.0312313	0.0084583	0.000222162	417314	3.69238	13.6337	30.7699	2.08623e-08
rs1038088	17	28074563	G	T	0.513331	0.0339993	0.0082829	4.04744e-05	417314	4.10476	16.849	30.016	3.12608e-08
rs17807624	8	11463015	T	C	0.40469	0.0302252	0.00851413	0.000385221	417314	3.55	12.6025	29.7079	3.68826e-08
rs10058374	5	43155465	C	G	0.557056	0.0306069	0.00837016	0.000255511	417314	3.65667	13.3712	29.6596	3.78512e-08
rs13274269	8	11449325	T	G	0.424612	0.0309056	0.00845426	0.000256555	417314	3.65562	13.3636	29.6298	3.84626e-08
rs10075647	5	43149499	A	G	0.556941	0.0303665	0.00837135	0.00028626	417314	3.62743	13.1583	29.624	3.8582e-08
rs10805667	5	43171913	G	A	0.556845	0.0303128	0.00836761	0.000291615	417314	3.62264	13.1235	29.5849	3.94019e-08
rs11250064	8	10581882	C	A	0.674625	-0.0365723	0.00883961	3.5139e-05	417314	-4.13732	17.1174	29.3968	4.35893e-08
rs1478894	8	11448754	T	C	0.427761	0.0301729	0.00844425	0.000352655	417314	3.57319	12.7677	29.3796	4.39937e-08
rs4866808	5	43180535	T	C	0.556594	0.0302903	0.00836997	0.000295828	417314	3.61893	13.0966	29.3535	4.46133e-08

## Sheet: Table S4
Table S4: Shared pleiotropic loci between GERD and WHR identified by PLACO (T.placo > 0, p.placo < 5E-8)
SNP	CHR	BP	effect_allele	other_allele	eaf	beta	se	pval	N	Z	Z_square	T.placo	p.placo
rs12325866	17	61755974	A	G	0.228703	-0.0360079	0.00989683	0.000274416	417314	-3.63833	13.2374	19.2023	6.69465e-09
rs2727301	17	61965043	C	T	0.209088	-0.0409014	0.010245	6.5432e-05	417314	-3.99233	15.9387	19.1632	6.94226e-09
rs8075273	17	61728881	A	C	0.228952	-0.0358235	0.00989249	0.000293143	417314	-3.62128	13.1137	19.1123	7.278e-09
rs734597	6	50836279	A	G	0.201475	0.0350546	0.0102541	0.000629463	417314	3.41859	11.6868	19.0805	7.49619e-09
rs2207139	6	50845490	G	A	0.20179	0.0349623	0.0102479	0.000645714	417314	3.41166	11.6394	19.0418	7.77075e-09
rs7223966	17	61893398	A	G	0.230045	-0.0355494	0.00987465	0.000318134	417314	-3.60007	12.9605	19.0004	8.07573e-09
rs2206277	6	50798526	T	C	0.212098	0.0381923	0.0100577	0.000146275	417314	3.79732	14.4196	18.9866	8.17958e-09
rs2003549	17	62008437	T	C	0.223184	-0.0422486	0.00999428	2.36532e-05	417314	-4.22728	17.8699	18.9115	8.77053e-09
rs987237	6	50803050	G	A	0.211917	0.0377821	0.0100622	0.000173456	417314	3.75485	14.0989	18.7743	9.96317e-09
rs6904450	6	50921602	T	A	0.206664	0.0380908	0.0101528	0.000175606	417314	3.75175	14.0757	18.7588	1.01078e-08
rs1325032	6	50967085	G	A	0.309129	0.0340262	0.0089656	0.00014753	417314	3.79519	14.4035	18.4338	1.36712e-08
rs2941551	17	61978548	G	A	0.229865	-0.039508	0.009913	6.73473e-05	417314	-3.98547	15.884	18.2668	1.59678e-08
rs943005	6	50865820	T	C	0.201814	0.0349745	0.0102474	0.000642451	417314	3.41301	11.6487	18.2556	1.61335e-08
rs4715213	6	50911091	T	C	0.202073	0.0348424	0.0102427	0.0006697	417314	3.40168	11.5714	18.195	1.70686e-08
rs12529728	6	50896630	G	A	0.202096	0.0347696	0.0102414	0.000686278	417314	3.395	11.5261	18.1593	1.76448e-08
rs4715210	6	50897251	T	C	0.202027	0.0347636	0.0102439	0.000689843	417314	3.39359	11.5165	18.1518	1.77694e-08
rs2727300	17	61965398	A	G	0.228684	-0.0389429	0.00989155	8.25106e-05	417314	-3.93699	15.4999	18.0445	1.96325e-08
rs1358980	6	43764551	T	C	0.462997	0.0199631	0.00830955	0.0162866	417314	2.40243	5.77166	17.8466	2.35997e-08
rs7921	17	62006259	A	G	0.22319	-0.0421392	0.00999366	2.48022e-05	417314	-4.21659	17.7797	17.7541	2.57207e-08
rs12641981	4	45179883	T	C	0.473598	0.0256005	0.00831985	0.00209074	417314	3.07704	9.46817	17.7163	2.6641e-08
rs10938397	4	45182527	G	A	0.473716	0.0256036	0.00832127	0.0020918	417314	3.07689	9.46723	17.7154	2.66628e-08
rs4715215	6	50960316	C	T	0.308874	0.0337547	0.00896795	0.000167271	417314	3.76393	14.1671	17.7126	2.67326e-08
rs3857599	6	50938247	A	C	0.196057	0.0348485	0.0103752	0.00078269	417314	3.35883	11.2817	17.678	2.76059e-08
rs2727317	17	61961302	T	C	0.228023	-0.0382104	0.00991678	0.00011663	417314	-3.85311	14.8464	17.6601	2.80712e-08
rs13130484	4	45175691	T	C	0.473015	0.0254383	0.00832125	0.00223548	417314	3.05703	9.34542	17.6011	2.96548e-08
rs8070650	17	61744040	G	A	0.22841	-0.0361735	0.00990708	0.00026094	417314	-3.65128	13.3318	17.4626	3.37312e-08
rs15637	17	61772050	G	C	0.228843	-0.036111	0.00989407	0.000262488	417314	-3.64976	13.3208	17.4554	3.39595e-08
rs13380863	17	61780793	A	G	0.228764	-0.0360031	0.00989496	0.000274195	417314	-3.63853	13.2389	17.4017	3.57002e-08
rs9912904	17	61763534	C	A	0.228732	-0.0358882	0.00989681	0.000287581	417314	-3.62624	13.1496	17.3429	3.77072e-08
rs9912201	17	61763208	G	A	0.228725	-0.035868	0.00989682	0.000289861	417314	-3.62419	13.1348	17.3331	3.80519e-08
rs8068603	17	61755211	A	T	0.228733	-0.0358667	0.00989648	0.000289874	417314	-3.62419	13.1347	17.3331	3.8053e-08
rs11079509	17	61762148	T	G	0.22872	-0.0358555	0.00989683	0.000291286	417314	-3.62293	13.1256	17.327	3.8267e-08
rs8080211	17	61729882	G	A	0.228959	-0.0358332	0.00989242	0.000292005	417314	-3.62229	13.121	17.324	3.8376e-08
rs3857596	6	50905067	T	C	0.202072	0.0348507	0.0102425	0.000667621	417314	3.40256	11.5774	17.3221	3.84431e-08
rs3020608	17	61979993	A	C	0.228691	-0.0392349	0.00992999	7.77768e-05	417314	-3.95115	15.6116	17.2863	3.97462e-08
rs2665838	17	61966465	G	C	0.225168	-0.0375281	0.00996359	0.000165535	417314	-3.76652	14.1867	17.2632	4.06082e-08
rs11651075	17	61837207	T	C	0.228587	-0.0356274	0.0098975	0.000318662	417314	-3.59964	12.9574	17.2483	4.11782e-08
rs2854207	17	61947107	G	C	0.226176	-0.0373658	0.00993981	0.000170451	417314	-3.75921	14.1316	17.2297	4.18957e-08
rs8069687	17	61883023	G	A	0.228561	-0.0355691	0.00989765	0.000326032	417314	-3.59369	12.9146	17.1872	4.35852e-08
rs4711966	6	50963777	A	C	0.30888	0.0337034	0.00896705	0.000170883	417314	3.75858	14.1269	17.1821	4.37936e-08
rs2665826	17	61944924	G	A	0.230567	-0.0353853	0.00987012	0.000336954	417314	-3.58509	12.8529	17.1786	4.39374e-08
rs8078462	17	61857937	G	T	0.228564	-0.0354909	0.00989763	0.000336047	417314	-3.5858	12.8579	17.1495	4.51439e-08
rs7225092	17	61864005	T	G	0.228564	-0.0354909	0.00989763	0.000336047	417314	-3.5858	12.8579	17.1495	4.51439e-08
rs8076717	17	61850301	G	A	0.228552	-0.0354892	0.00989727	0.000336101	417314	-3.58576	12.8576	17.1493	4.51522e-08
rs11079511	17	61858537	C	G	0.228563	-0.0354892	0.00989762	0.000336271	417314	-3.58563	12.8567	17.1487	4.51777e-08
rs9747164	17	61864787	C	T	0.228529	-0.0354689	0.00989813	0.000339156	417314	-3.58339	12.8407	17.138	4.56295e-08
rs8075422	17	61804686	A	G	0.228532	-0.035463	0.00989792	0.000339836	417314	-3.58287	12.837	17.1355	4.57353e-08
rs3764002	12	108618630	T	C	0.341383	-0.0300244	0.00878705	0.000633388	417314	-3.41689	11.6752	17.0845	4.79598e-08

## Sheet: Table S5
Table S5: Shared pleiotropic loci between GERD and AFPL identified by PLACO (T.placo > 0, p.placo < 5E-8)
SNP	CHR	BP	effect_allele	other_allele	eaf	beta	se	pval	N	Z	Z_square	T.placo	p.placo
rs1788808	18	21090023	G	A	0.507026	-0.0337988	0.0083058	4.71542e-05	417314	-4.0693	16.5592	35.476	6.17945e-12
rs1652348	18	21147509	T	C	0.506472	-0.0335447	0.00829763	5.28421e-05	417314	-4.04268	16.3433	34.9877	8.65184e-12
rs1788817	18	21097460	G	A	0.506698	-0.03345	0.00830466	5.62872e-05	417314	-4.02786	16.2236	34.8846	9.28913e-12
rs1788761	18	21133084	G	A	0.506494	-0.0332645	0.00829682	6.08976e-05	417314	-4.00931	16.0745	34.6201	1.1147e-11
rs1631685	18	21134239	T	C	0.506494	-0.0332628	0.00829682	6.09509e-05	417314	-4.0091	16.0729	34.6184	1.11606e-11
rs1618725	18	21126952	T	C	0.506427	-0.0332531	0.00829793	6.13917e-05	417314	-4.0074	16.0592	34.6036	1.12744e-11
rs1367083	18	21100240	T	C	0.506512	-0.0332143	0.00830294	6.32616e-05	417314	-4.00031	16.0024	34.5925	1.13613e-11
rs4800490	18	21126081	C	A	0.507763	-0.0329243	0.00829708	7.24236e-05	417314	-3.96818	15.7464	34.3892	1.30707e-11
rs891387	18	21103909	C	T	0.511227	-0.0329808	0.0083304	7.52367e-05	417314	-3.95909	15.6744	34.3105	1.38003e-11
rs1623060	18	21143183	T	C	0.507918	-0.0330414	0.00829762	6.83282e-05	417314	-3.98203	15.8566	34.1851	1.50459e-11
rs1652343	18	21131929	C	T	0.507643	-0.0329154	0.00829771	7.28434e-05	417314	-3.96681	15.7355	34.1289	1.56407e-11
rs2960578	18	21143739	G	T	0.507891	-0.0329954	0.00829789	6.99794e-05	417314	-3.97636	15.8114	34.1115	1.58294e-11
rs546979	6	50956564	G	A	0.362348	0.0343888	0.00864725	6.98329e-05	417314	3.97685	15.8153	33.6276	2.21024e-11
rs1788783	18	21161134	T	C	0.503038	-0.0329966	0.00829821	6.9981e-05	417314	-3.97635	15.8114	33.4014	2.58359e-11
rs12528998	6	50664180	C	A	0.122711	0.0479647	0.0125538	0.000133061	417314	3.82073	14.598	33.3412	2.69303e-11
rs1652344	18	21128857	C	T	0.509402	-0.0317682	0.00829902	0.00012922	417314	-3.82795	14.6532	33.0574	3.27574e-11
rs6507720	18	21119291	G	A	0.491939	-0.0316078	0.00830089	0.00014023	417314	-3.80776	14.499	33.0228	3.3547e-11
rs4800488	18	21117571	A	C	0.491809	-0.0314267	0.00830135	0.000153253	417314	-3.78573	14.3318	32.737	4.08632e-11
rs1140458	18	21119777	A	G	0.491738	-0.0314199	0.00830074	0.000153592	417314	-3.78519	14.3277	32.6849	4.2359e-11
rs12964689	18	21116998	G	A	0.491693	-0.0313659	0.00830148	0.00015787	417314	-3.77835	14.2759	32.6731	4.27044e-11
rs6507705	18	21091121	T	C	0.491878	-0.0317283	0.00830801	0.000133995	417314	-3.819	14.5848	32.5773	4.56239e-11
rs7233671	18	21085085	A	G	0.492234	-0.0316878	0.00830776	0.000136603	417314	-3.81424	14.5484	32.5641	4.60435e-11
rs7234958	18	21085857	A	G	0.492275	-0.0316639	0.00830807	0.000138283	417314	-3.81122	14.5254	32.5621	4.61057e-11
rs2356683	18	21101011	A	G	0.492015	-0.0316821	0.00830805	0.00013706	417314	-3.81342	14.5422	32.5466	4.66022e-11
rs6507708	18	21101456	A	C	0.492015	-0.0316779	0.00830799	0.000137322	417314	-3.81294	14.5385	32.5425	4.67336e-11
rs6507716	18	21115060	G	A	0.491864	-0.0316753	0.00830727	0.000137312	417314	-3.81296	14.5387	32.5293	4.71616e-11
rs11665096	18	21118025	C	G	0.491644	-0.0313806	0.00830198	0.000156895	417314	-3.77989	14.2876	32.5208	4.74396e-11
rs1429935	18	21086216	C	A	0.492373	-0.0316033	0.00830894	0.000142649	417314	-3.80353	14.4668	32.4964	4.82457e-11
rs7239575	18	21120035	C	T	0.493336	-0.031281	0.00830054	0.000164199	417314	-3.76855	14.202	32.494	4.83256e-11
rs4800162	18	21117419	T	G	0.491734	-0.0313887	0.00830069	0.000155916	417314	-3.78146	14.2994	32.4869	4.85632e-11
rs2510344	18	21113285	C	T	0.493465	-0.0312947	0.00830656	0.000164915	417314	-3.76747	14.1938	32.4172	5.09572e-11
rs57440424	18	21108614	A	G	0.491743	-0.0314394	0.00830736	0.000154003	417314	-3.78452	14.3226	32.3645	5.28444e-11
rs1805082	18	21120444	C	T	0.493296	-0.0311521	0.00829787	0.00017388	417314	-3.75423	14.0942	32.347	5.34871e-11
rs58609749	18	21108613	C	T	0.493168	-0.0312494	0.00830772	0.000168904	417314	-3.76149	14.1488	32.1441	6.15328e-11
rs4474742	17	28065578	T	A	0.499987	0.0361391	0.00828875	1.3005e-05	417314	4.36002	19.0098	32.1063	6.31569e-11
rs12457261	18	21146085	T	C	0.492817	-0.0315101	0.00830148	0.000147214	417314	-3.79572	14.4075	32.019	6.70842e-11
rs2435307	18	21127910	T	C	0.491739	-0.0311537	0.00829757	0.000173644	417314	-3.75456	14.0967	31.8633	7.47005e-11
rs6536588	4	140862671	T	C	0.354393	-0.0312194	0.00871085	0.000338408	417314	-3.58397	12.8448	31.0914	1.27317e-10
rs769662	4	140868894	A	G	0.357077	-0.0315524	0.00869717	0.000285746	417314	-3.62789	13.1616	31.024	1.33389e-10
rs809955	4	140874760	A	G	0.3552	-0.0307783	0.00870647	0.000407605	417314	-3.53511	12.497	30.9162	1.43704e-10
rs6830759	4	140865267	G	A	0.355492	-0.0308056	0.00870634	0.000402717	417314	-3.5383	12.5195	30.8878	1.46548e-10
rs1788781	18	21165080	A	C	0.494647	-0.0323576	0.00830453	9.76427e-05	417314	-3.89638	15.1818	30.8504	1.5039e-10
rs1038088	17	28074563	G	T	0.513331	0.0339993	0.0082829	4.04744e-05	417314	4.10476	16.849	30.6571	1.71886e-10
rs6840012	4	140870241	A	C	0.355601	-0.0306877	0.00870349	0.000422027	417314	-3.52591	12.432	30.6517	1.72525e-10
rs769665	4	140867638	A	G	0.355604	-0.0306885	0.0087036	0.000421949	417314	-3.52595	12.4324	30.628	1.75377e-10
rs769663	4	140868446	A	G	0.355627	-0.0307029	0.00870389	0.000419527	417314	-3.52749	12.4432	30.62	1.7635e-10
rs1652376	18	21109466	T	G	0.481177	-0.0293288	0.0083085	0.000415595	417314	-3.52998	12.4607	30.6034	1.78383e-10
rs769661	4	140869936	A	G	0.355609	-0.0306909	0.00870364	0.000421541	417314	-3.52621	12.4342	30.5876	1.80348e-10
rs797090	4	140867514	G	A	0.355666	-0.0304565	0.0087036	0.000466487	417314	-3.4993	12.2451	30.5659	1.83067e-10
rs8112818	19	18812785	G	A	0.457818	-0.0311425	0.00832231	0.000182524	417314	-3.74205	14.0029	30.5375	1.86696e-10
rs28512206	17	66089873	A	T	0.732276	-0.0360801	0.00937023	0.000117877	417314	-3.8505	14.8264	30.5364	1.86835e-10
rs9997448	4	140870515	T	C	0.355601	-0.0306877	0.00870348	0.000422027	417314	-3.52591	12.4321	30.5238	1.88478e-10
rs62084752	17	66089393	G	C	0.732276	-0.0360801	0.00937023	0.000117877	417314	-3.8505	14.8264	30.5127	1.89929e-10
rs6852749	4	140864455	T	C	0.355606	-0.0306947	0.00870366	0.000420872	417314	-3.52664	12.4372	30.5059	1.90823e-10
rs769660	4	140870359	C	T	0.355601	-0.0306876	0.00870348	0.000422056	417314	-3.5259	12.432	30.4568	1.97413e-10
rs2617866	17	28076217	G	A	0.513353	0.0340359	0.00828267	3.96862e-05	417314	4.10929	16.8863	30.4335	2.00619e-10
rs76877263	17	66089086	G	C	0.732305	-0.0359908	0.00937124	0.000122758	417314	-3.84056	14.7499	30.4142	2.03303e-10
rs10000502	4	140864757	T	G	0.355606	-0.0306223	0.00870354	0.0004342	417314	-3.51837	12.3789	30.4131	2.0347e-10
rs2244585	17	28072176	A	G	0.513359	0.034027	0.00828263	3.98694e-05	417314	4.10824	16.8776	30.3999	2.05327e-10
rs112367099	17	28083077	C	A	0.513181	0.0338146	0.00828391	4.46581e-05	417314	4.08196	16.6624	30.2822	2.22733e-10
rs62084755	17	66095906	G	A	0.73255	-0.0357934	0.00937626	0.00013484	417314	-3.81745	14.5729	30.2393	2.29434e-10
rs769658	4	140872682	T	C	0.355229	-0.0302643	0.00870697	0.000509214	417314	-3.47587	12.0817	30.2378	2.29686e-10
rs4808845	19	18812024	G	A	0.457714	-0.030966	0.00832226	0.000198536	417314	-3.72086	13.8448	30.1365	2.46345e-10
rs67206808	17	28190096	T	A	0.51183	-0.0364618	0.00828102	1.06736e-05	417314	-4.40306	19.3869	29.9506	2.80146e-10
rs4808844	19	18811966	G	A	0.457527	-0.0306199	0.00832221	0.000233878	417314	-3.6793	13.5372	29.8901	2.92111e-10
rs303754	18	21076764	T	G	0.503009	0.0289583	0.00832085	0.000501037	417314	3.48021	12.1119	29.852	2.99909e-10
rs2927759	17	28077472	A	T	0.508362	0.036967	0.00828551	8.13355e-06	417314	4.46164	19.9063	29.7901	3.13015e-10
rs77706698	17	65953348	A	G	0.175817	0.0379086	0.0108811	0.000494197	417314	3.48389	12.1375	29.616	3.53072e-10
rs1893659	18	21080859	A	C	0.479532	-0.0281637	0.0083226	0.000714365	417314	-3.384	11.4515	29.5102	3.79897e-10
rs4800487	18	21083275	G	A	0.479871	-0.0282169	0.00831684	0.000691958	417314	-3.39274	11.5107	29.4727	3.89867e-10
rs868754	7	2033780	C	G	0.273716	-0.0404677	0.00938548	1.61979e-05	417314	-4.31173	18.5911	29.3449	4.25915e-10
rs891386	18	21103971	G	T	0.479635	-0.0280316	0.00831523	0.000748652	417314	-3.37112	11.3644	29.271	4.48249e-10
rs12523901	6	50977502	A	T	0.308624	0.0343882	0.00897045	0.000126334	417314	3.8335	14.6957	29.264	4.50427e-10
rs7258722	19	18808915	A	T	0.45848	-0.0306269	0.00832813	0.000235505	417314	-3.67752	13.5242	29.2489	4.55159e-10
rs62084708	17	66049707	A	G	0.263909	0.033594	0.00941017	0.000357034	417314	3.56997	12.7447	29.1508	4.87147e-10
rs7503050	17	66048462	T	G	0.263939	0.0335548	0.00941031	0.000362811	417314	3.56575	12.7146	29.1163	4.98899e-10
rs16858086	4	45180999	G	A	0.365189	-0.0284356	0.00863296	0.000988303	417314	-3.29384	10.8494	29.049	5.22693e-10
rs11758328	6	50972515	T	C	0.309159	0.0340607	0.00896528	0.000145178	417314	3.79918	14.4338	29.0472	5.23337e-10
rs62405680	6	50971596	A	G	0.309159	0.034056	0.00896528	0.000145486	417314	3.79865	14.4298	29.0432	5.2479e-10
rs61325058	6	50971153	A	G	0.309159	0.0340539	0.00896527	0.000145623	417314	3.79842	14.428	29.0415	5.25429e-10
rs1325032	6	50967085	G	A	0.309129	0.0340262	0.0089656	0.00014753	417314	3.79519	14.4035	29.0168	5.34485e-10
rs62405681	6	50977277	G	C	0.30916	0.0340697	0.00896529	0.000144591	417314	3.80018	14.4414	29.0097	5.37112e-10
rs1581095	4	45180197	C	A	0.365023	-0.0283256	0.00863185	0.00103248	417314	-3.28152	10.7684	28.9807	5.47988e-10
rs70943463	4	140905595	CCT	C	0.345314	-0.0305706	0.00873434	0.00046519	417314	-3.50005	12.2503	28.9351	5.65563e-10
rs4711966	6	50963777	A	C	0.30888	0.0337034	0.00896705	0.000170883	417314	3.75858	14.1269	28.8984	5.80102e-10
rs62405674	6	50957252	C	T	0.308884	0.0336238	0.00897001	0.000177918	417314	3.74847	14.051	28.8875	5.84514e-10
rs4715215	6	50960316	C	T	0.308874	0.0337547	0.00896795	0.000167271	417314	3.76393	14.1671	28.8501	5.99854e-10
rs303757	18	21078716	G	T	0.350984	0.0306435	0.00867602	0.000412458	417314	3.53198	12.4749	28.8256	6.10085e-10
rs1429934	18	21162288	T	C	0.656259	-0.0328149	0.0086977	0.00016141	417314	-3.77282	14.2342	28.7867	6.26726e-10
rs16858082	4	45175804	C	T	0.36502	-0.0282304	0.0086321	0.00107396	417314	-3.2704	10.6955	28.7843	6.27776e-10
rs62405675	6	50957561	T	C	0.308892	0.0335599	0.00897193	0.00018362	417314	3.74054	13.9917	28.782	6.28802e-10
rs1623003	18	21165163	T	C	0.656318	-0.0328597	0.00871005	0.000161544	417314	-3.77262	14.2327	28.7671	6.35326e-10
rs57425372	6	50953167	T	C	0.308862	0.0335798	0.00897093	0.000181706	417314	3.74318	14.0114	28.7578	6.39427e-10
rs62405673	6	50954119	T	G	0.308861	0.0335792	0.00897088	0.00018174	417314	3.74313	14.011	28.7574	6.39583e-10
rs11759809	6	50955081	T	C	0.308862	0.0335772	0.00897086	0.000181895	417314	3.74292	14.0094	28.7558	6.40313e-10
rs35319653	4	140903155	T	C	0.345241	-0.030262	0.00873573	0.000531888	417314	-3.46416	12.0004	28.7548	6.40727e-10
rs891389	18	21087531	T	C	0.350518	0.0303322	0.00866311	0.000462978	417314	3.50131	12.2591	28.7399	6.47386e-10
rs7503810	17	66049531	A	G	0.263377	0.0331604	0.00941808	0.000430041	417314	3.52093	12.3969	28.7357	6.49275e-10
rs8078459	17	28164057	C	T	0.503701	-0.0328856	0.00827995	7.13559e-05	417314	-3.97171	15.7745	28.7273	6.53037e-10
rs348495	4	45184442	A	G	0.3642	-0.0279719	0.00863487	0.00119776	417314	-3.23941	10.4938	28.7084	6.61633e-10
rs12505942	4	140906390	C	T	0.345228	-0.0302565	0.00873679	0.000533962	417314	-3.46311	11.9932	28.705	6.63231e-10
rs62086884	17	65994400	C	G	0.231201	0.0324054	0.00984408	0.000995245	417314	3.29187	10.8364	28.6801	6.74722e-10
rs2062579	4	45185876	A	G	0.364216	-0.0280189	0.00863477	0.00117492	417314	-3.24489	10.5293	28.6373	6.95045e-10
rs303753	18	21074922	A	G	0.351337	0.0306068	0.00868606	0.000425608	417314	3.52367	12.4162	28.6311	6.98016e-10
rs303760	18	21083738	T	C	0.350701	0.0301063	0.00866322	0.000510505	417314	3.47519	12.0769	28.6119	7.07371e-10
rs348492	4	45186253	T	C	0.364295	-0.0278747	0.00863126	0.00124002	417314	-3.22951	10.4297	28.6076	7.09476e-10
rs72631329	17	65818374	C	T	0.167745	0.041292	0.0110745	0.000192571	417314	3.72857	13.9022	28.5756	7.2536e-10
rs929580	17	65815463	C	T	0.16813	0.041162	0.0110696	0.000200438	417314	3.71847	13.827	28.541	7.42963e-10
rs1788820	18	21101944	G	A	0.649332	-0.0299233	0.00866305	0.000552065	417314	-3.45413	11.931	28.4409	7.9625e-10
rs8094509	18	21091212	T	A	0.64945	-0.0302861	0.00866309	0.000472291	417314	-3.49599	12.222	28.4219	8.06832e-10
rs4795523	17	28176314	G	A	0.507619	-0.0328334	0.00827773	7.29424e-05	417314	-3.96647	15.7329	28.4065	8.1545e-10
rs11653507	17	65892064	A	T	0.72368	-0.0303763	0.0092679	0.00104698	417314	-3.27758	10.7425	28.3999	8.19168e-10
rs303762	18	21082317	C	T	0.350696	0.0300245	0.00866928	0.000533544	417314	3.46332	11.9946	28.3568	8.43984e-10
rs348500	4	45186832	C	T	0.364417	-0.027699	0.00864281	0.00135129	417314	-3.20486	10.2711	28.3439	8.51579e-10
rs150703258	18	21079921	CTGTATGTA	C	0.516553	0.0275853	0.00832466	0.000920746	417314	3.31368	10.9805	28.3386	8.54732e-10
rs1652340	18	21099831	C	A	0.648813	-0.0301363	0.00866224	0.000503199	417314	-3.47904	12.1037	28.3216	8.64807e-10
rs2244592	17	28072327	G	A	0.528071	0.0350351	0.00829414	2.39922e-05	417314	4.22408	17.8428	28.3187	8.66554e-10
rs8071576	17	28188554	G	A	0.507582	-0.0327846	0.00827771	7.4767e-05	417314	-3.96059	15.6863	28.2899	8.84018e-10
rs11457166	17	28175739	CT	C	0.507619	-0.0328323	0.00827773	7.29861e-05	417314	-3.96634	15.7319	28.2884	8.84927e-10
rs9900730	17	28179066	G	A	0.507628	-0.0328472	0.00827785	7.24519e-05	417314	-3.96808	15.7457	28.2689	8.96998e-10
rs2717609	8	143769252	T	A	0.528267	-0.0391577	0.00832137	2.53029e-06	417314	-4.70568	22.1434	28.2603	9.02324e-10
rs56788338	17	28186557	T	C	0.507617	-0.0328362	0.00827774	7.28417e-05	417314	-3.96681	15.7356	28.2598	9.02663e-10
rs8079209	17	28186773	T	C	0.507617	-0.0328362	0.00827774	7.28417e-05	417314	-3.96681	15.7356	28.2598	9.02663e-10
rs1996023	4	45164637	G	T	0.360455	-0.0283218	0.00866015	0.00107411	417314	-3.27036	10.6952	28.2467	9.10842e-10
rs72885809	6	50658275	A	C	0.0178834	0.107368	0.0311875	0.00057605	417314	3.44266	11.8519	28.2151	9.31004e-10
rs9894893	17	28270350	T	C	0.480948	-0.0328126	0.00829453	7.62377e-05	417314	-3.95593	15.6494	28.2142	9.31608e-10
rs6505143	17	28150585	C	A	0.507384	-0.0329123	0.00827982	7.03801e-05	417314	-3.975	15.8006	28.2081	9.35558e-10
rs2254414	17	28061130	A	G	0.492685	0.0327523	0.0082772	7.59189e-05	417314	3.95693	15.6573	28.1823	9.52434e-10
rs9909093	17	28271207	C	T	0.480903	-0.0327669	0.00829486	7.80675e-05	417314	-3.95027	15.6046	28.1738	9.58052e-10
rs1652342	18	21099583	T	C	0.649313	-0.0301609	0.00866381	0.000499091	417314	-3.48125	12.1191	28.1737	9.58134e-10
rs7208579	17	28263067	G	C	0.480988	-0.0327673	0.00829535	7.8125e-05	417314	-3.95008	15.6031	28.1725	9.58928e-10
rs2467334	17	28135508	C	A	0.492444	0.0325673	0.00827812	8.3493e-05	417314	3.93414	15.4775	28.168	9.61918e-10
rs1652375	18	21109269	C	T	0.649299	-0.0299023	0.00866241	0.000556532	417314	-3.45196	11.916	28.1667	9.62771e-10
rs2447935	17	28057524	G	A	0.492765	0.0327941	0.00827873	7.45607e-05	417314	3.96125	15.6915	28.1634	9.64994e-10
rs2729436	17	28120670	G	C	0.492302	0.0327347	0.00827845	7.67874e-05	417314	3.95421	15.6357	28.1629	9.65314e-10
rs2628179	17	28071796	C	G	0.52811	0.0350855	0.00829393	2.33416e-05	417314	4.23026	17.8951	28.1489	9.74677e-10
rs11080108	17	28063603	T	A	0.492681	0.0327598	0.00827725	7.5638e-05	417314	3.95781	15.6643	28.1389	9.81457e-10
rs13109980	4	140886963	A	G	0.337937	-0.0302509	0.00879662	0.00058405	417314	-3.43892	11.8262	28.1366	9.83011e-10
rs62070271	17	28268358	G	C	0.480929	-0.0327503	0.00829443	7.8652e-05	417314	-3.94847	15.5904	28.1362	9.83285e-10
rs4567782	17	28268800	C	A	0.480929	-0.0327503	0.00829443	7.8652e-05	417314	-3.94847	15.5904	28.1362	9.83285e-10
rs2264302	17	28057095	A	G	0.492685	0.0327561	0.00827719	7.57705e-05	417314	3.95739	15.661	28.136	9.83481e-10
rs1531553	17	28066752	C	T	0.492675	0.0328115	0.00827731	7.36936e-05	417314	3.96403	15.7135	28.1334	9.85205e-10
rs2617883	17	28120488	A	G	0.492266	0.0327508	0.00827851	7.61763e-05	417314	3.95612	15.6509	28.1269	9.89656e-10
rs2617868	17	28073247	T	C	0.492665	0.0327708	0.00827726	7.52194e-05	417314	3.95914	15.6748	28.1235	9.91987e-10
rs9905638	17	28261022	G	C	0.480988	-0.0327667	0.00829536	7.81484e-05	417314	-3.95	15.6025	28.1224	9.92728e-10
rs11873508	18	21076446	G	A	0.48241	-0.0274224	0.00833049	0.000995451	417314	-3.29181	10.836	28.1193	9.9492e-10
rs9909128	17	28161482	T	C	0.507669	-0.0327626	0.00827865	7.57461e-05	417314	-3.95748	15.6617	28.1189	9.95135e-10
rs7216948	17	28203173	C	G	0.507651	-0.0329046	0.00827804	7.03996e-05	417314	-3.97493	15.8	28.1184	9.9553e-10
rs1788819	18	21100504	A	G	0.649228	-0.0299433	0.00866229	0.000546764	417314	-3.45674	11.9491	28.1157	9.97402e-10
rs769670	4	140884105	T	C	0.337964	-0.0302753	0.00879868	0.000579816	417314	-3.44089	11.8397	28.1124	9.99667e-10
rs9910970	17	28478329	G	C	0.459366	-0.0322841	0.00832242	0.000104812	417314	-3.87917	15.048	28.1106	1.00087e-09
rs769669	4	140884193	A	C	0.337942	-0.0302372	0.00879814	0.000588695	417314	-3.43677	11.8114	28.0989	1.00906e-09
rs6536603	4	140886506	G	A	0.662008	0.0302498	0.00879754	0.000585086	417314	3.43844	11.8229	28.0923	1.01364e-09
rs6841661	4	140885521	A	C	0.662057	0.0302407	0.00879755	0.000587327	417314	3.4374	11.8157	28.0839	1.01961e-09
rs1355334	4	140887493	A	T	0.662063	0.0302573	0.00879638	0.000582264	417314	3.43974	11.8318	28.0828	1.02033e-09
rs2169810	17	28167941	G	A	0.507525	-0.0328561	0.00827771	7.21058e-05	417314	-3.96923	15.7548	28.078	1.02373e-09
rs2628185	17	28070107	A	G	0.492681	0.0327305	0.00827736	7.67856e-05	417314	3.95422	15.6359	28.0638	1.03387e-09
rs3106209	4	140884723	C	A	0.662055	0.0302412	0.00879785	0.000587462	417314	3.43734	11.8153	28.0632	1.0343e-09
rs2617882	17	28120851	C	A	0.492207	0.0326925	0.00827936	7.85833e-05	417314	3.94867	15.592	28.0492	1.04438e-09
rs2264303	17	28055348	T	C	0.492688	0.0327636	0.00827712	7.54745e-05	417314	3.95833	15.6684	28.0434	1.04861e-09
rs2250320	17	28128657	C	G	0.492473	0.0325517	0.0082778	8.40988e-05	417314	3.93241	15.4638	28.0323	1.05669e-09
rs34704864	17	28030671	GC	G	0.507214	-0.032971	0.00827862	6.81475e-05	417314	-3.98267	15.8616	28.0308	1.05778e-09
rs2628167	17	28064498	T	C	0.492698	0.0327475	0.00827733	7.61237e-05	417314	3.95629	15.6522	28.0289	1.05919e-09
rs34833142	18	21075938	G	A	0.48235	-0.0273771	0.00833154	0.00101634	417314	-3.28596	10.7975	28.0285	1.05947e-09
rs76605875	17	28227799	A	G	0.507622	-0.0328565	0.00827802	7.21357e-05	417314	-3.96913	15.754	28.0276	1.06013e-09
rs12451175	17	28140610	C	A	0.507524	-0.0325428	0.00827769	8.44598e-05	417314	-3.93139	15.4558	28.025	1.06204e-09
rs74326557	17	28238302	GT	G	0.507666	-0.0328049	0.00827906	7.42027e-05	417314	-3.96239	15.7006	28.0049	1.07693e-09
rs2321333	17	28140857	T	A	0.507523	-0.0325448	0.00827772	8.43782e-05	417314	-3.93161	15.4576	28.002	1.07912e-09
rs3115090	17	28035014	T	C	0.507312	-0.0330805	0.00827757	6.43147e-05	417314	-3.9964	15.9712	27.9873	1.0901e-09
rs2472610	18	21138865	C	T	0.649158	-0.0297307	0.00866234	0.00059877	417314	-3.43218	11.7799	27.9773	1.09773e-09
rs2617874	17	28085172	C	G	0.528022	0.0348348	0.00829377	2.66778e-05	417314	4.20012	17.641	27.9746	1.0998e-09
rs2729446	17	28102499	C	A	0.492473	0.0325397	0.00827789	8.46214e-05	417314	3.93092	15.4521	27.9724	1.10148e-09
rs2729448	17	28091953	C	T	0.49256	0.0325625	0.00827745	8.35853e-05	417314	3.93388	15.4754	27.9688	1.10421e-09
rs9904051	17	28244122	C	T	0.507653	-0.0328921	0.0082791	7.10019e-05	417314	-3.97291	15.784	27.9547	1.11501e-09
rs2127001	17	28098219	T	G	0.492498	0.0324585	0.00827864	8.82714e-05	417314	3.92075	15.3723	27.9492	1.11929e-09
rs2255489	17	28084974	G	A	0.528022	0.0348348	0.00829377	2.66778e-05	417314	4.20012	17.641	27.9483	1.11995e-09
rs28492945	17	28223982	G	T	0.507632	-0.0328087	0.00827796	7.38958e-05	417314	-3.96338	15.7084	27.9374	1.12851e-09
rs2259857	17	28097780	T	C	0.492504	0.032469	0.00827883	8.78436e-05	417314	3.92193	15.3815	27.933	1.13192e-09
rs62068653	17	28212663	C	G	0.507612	-0.0328301	0.00827781	7.30786e-05	417314	-3.96604	15.7294	27.9312	1.1333e-09
rs1382391	17	28111986	T	G	0.492473	0.0325428	0.00827787	8.4487e-05	417314	3.9313	15.4551	27.9258	1.13758e-09
rs2617884	17	28120430	C	G	0.492287	0.0327445	0.00827817	7.63695e-05	417314	3.95552	15.6462	27.9243	1.13879e-09
rs2628189	17	28088813	A	G	0.492612	0.0324839	0.00827922	8.72549e-05	417314	3.92355	15.3942	27.9199	1.14223e-09
rs9303628	17	28527228	C	T	0.459413	-0.0322489	0.00832083	0.000106329	417314	-3.87568	15.0209	27.9156	1.14565e-09
rs2729447	17	28099002	C	T	0.492491	0.0324441	0.00827828	8.88505e-05	417314	3.91918	15.36	27.9134	1.14736e-09
rs3102555	17	28044101	T	C	0.507201	-0.0328173	0.00827831	7.36258e-05	417314	-3.96425	15.7153	27.9113	1.14905e-09
rs2244247	17	28110174	A	G	0.492479	0.0325391	0.00827793	8.46525e-05	417314	3.93083	15.4514	27.8978	1.15988e-09
rs2628186	17	28091029	A	G	0.492571	0.0325352	0.00827747	8.47462e-05	417314	3.93057	15.4494	27.896	1.16132e-09
rs7221516	17	28232506	A	G	0.507619	-0.0328091	0.00827803	7.3889e-05	417314	-3.96339	15.7085	27.8878	1.16792e-09
rs1788821	18	21120869	G	A	0.649055	-0.0297648	0.00866151	0.0005894	417314	-3.43644	11.8092	27.8852	1.17e-09
rs12051631	17	28236017	C	G	0.507674	-0.0327793	0.00827906	7.51675e-05	417314	-3.9593	15.6761	27.8838	1.17115e-09
rs3102560	17	28029938	C	T	0.50727	-0.0328978	0.00827748	7.05651e-05	417314	-3.97437	15.7956	27.8829	1.17188e-09
rs3936134	17	65814382	G	C	0.1653	0.0426969	0.0111372	0.000126218	417314	3.83372	14.6974	27.8802	1.17407e-09
rs2628180	17	28101723	G	A	0.492473	0.0325398	0.00827789	8.46175e-05	417314	3.93093	15.4522	27.8739	1.17925e-09
rs1788825	18	21109250	C	T	0.64931	-0.0298533	0.00866257	0.000568434	417314	-3.44624	11.8766	27.8737	1.17938e-09
rs1788826	18	21154024	A	G	0.649245	-0.0297941	0.00866344	0.000583727	417314	-3.43906	11.8271	27.8732	1.17979e-09
rs8066602	17	28523085	C	T	0.459308	-0.0322165	0.00832005	0.00010788	417314	-3.87215	14.9936	27.8659	1.18575e-09
rs8066731	17	28523121	C	T	0.459308	-0.0322165	0.00832005	0.00010788	417314	-3.87215	14.9936	27.8659	1.18575e-09
rs3115092	17	28036350	T	C	0.507322	-0.0329385	0.0082782	6.92213e-05	417314	-3.97894	15.832	27.8651	1.18644e-09
rs2617877	17	28092803	T	C	0.492561	0.032528	0.00827808	8.5155e-05	417314	3.92941	15.4403	27.8631	1.18806e-09
rs9896012	17	28470091	C	T	0.459051	-0.0319998	0.00832403	0.000120912	417314	-3.84427	14.7784	27.8577	1.19252e-09
rs2617867	17	28049399	T	C	0.492742	0.0328895	0.0082773	7.08386e-05	417314	3.97346	15.7884	27.8516	1.1976e-09
rs3102561	17	28039786	C	T	0.507256	-0.032892	0.00827727	7.07441e-05	417314	-3.97377	15.7909	27.8289	1.21658e-09
rs3115088	17	28031275	G	A	0.507255	-0.0328872	0.00827727	7.09153e-05	417314	-3.97319	15.7863	27.8248	1.22001e-09
rs2874505	17	28037923	C	T	0.507129	-0.0328904	0.00827921	7.10771e-05	417314	-3.97265	15.7819	27.821	1.22323e-09
rs1788785	18	21142340	C	T	0.649158	-0.0297307	0.00866234	0.00059877	417314	-3.43218	11.7799	27.8135	1.22957e-09
rs8064665	17	28019152	C	T	0.507586	-0.0328854	0.00828098	7.15138e-05	417314	-3.9712	15.7704	27.8108	1.23189e-09
rs8079028	17	28484234	T	G	0.459175	-0.0319381	0.00832255	0.000124271	417314	-3.83754	14.7267	27.8089	1.23349e-09
rs4493117	17	28489770	A	G	0.459175	-0.0319371	0.00832256	0.00012434	417314	-3.83741	14.7257	27.808	1.23427e-09
rs1788763	18	21130634	T	C	0.649146	-0.0297439	0.00866272	0.000595731	417314	-3.43355	11.7893	27.8042	1.23756e-09
rs3102562	17	28040403	T	C	0.507256	-0.032892	0.00827727	7.07441e-05	417314	-3.97377	15.7909	27.804	1.23776e-09
rs9908409	17	28224887	T	C	0.507649	-0.032925	0.00827819	6.96963e-05	417314	-3.97732	15.8191	27.8038	1.23787e-09
rs2617876	17	28091162	G	T	0.492231	0.0323733	0.00827887	9.21595e-05	417314	3.91035	15.2909	27.8015	1.23987e-09
rs11080118	17	28475379	A	G	0.459173	-0.0319298	0.00832263	0.000124796	417314	-3.8365	14.7188	27.8014	1.23992e-09
rs3115086	17	28025949	T	C	0.507253	-0.0328846	0.0082773	7.10133e-05	417314	-3.97287	15.7837	27.7976	1.24322e-09
rs1652349	18	21142734	T	A	0.649222	-0.0297178	0.00866373	0.000603268	417314	-3.43014	11.7659	27.797	1.24373e-09
rs7214458	17	28205173	C	T	0.507656	-0.0329452	0.00827808	6.89684e-05	417314	-3.97981	15.8389	27.7963	1.24434e-09
rs62070345	17	28477255	C	T	0.459171	-0.0319186	0.00832263	0.000125484	417314	-3.83516	14.7084	27.7917	1.24832e-09
rs7216631	17	28495112	G	A	0.459176	-0.0319413	0.00832255	0.000124082	417314	-3.83792	14.7296	27.7877	1.25177e-09
rs9902340	17	28476458	G	T	0.459185	-0.031912	0.00832265	0.000125893	417314	-3.83436	14.7023	27.7859	1.25336e-09
rs9890075	17	28470464	A	C	0.459173	-0.0319105	0.00832268	0.000125994	417314	-3.83416	14.7008	27.7845	1.25458e-09
rs2628191	17	28051140	G	T	0.492744	0.0328798	0.00827732	7.11885e-05	417314	3.97228	15.779	27.7761	1.26191e-09
rs1624695	18	21142992	T	A	0.649188	-0.0297523	0.00866299	0.000593827	417314	-3.43441	11.7952	27.7702	1.26703e-09
rs2628173	17	28105760	C	G	0.492488	0.0323948	0.00828008	9.13945e-05	417314	3.91238	15.3067	27.7668	1.27e-09
rs4427857	17	28457989	G	A	0.459186	-0.0318886	0.00832276	0.000127368	417314	-3.83149	14.6803	27.7651	1.2715e-09
rs8069669	17	28239502	T	C	0.50771	-0.0329267	0.00827937	6.98023e-05	417314	-3.97696	15.8162	27.759	1.27695e-09
rs3102557	17	28042509	C	T	0.507256	-0.032892	0.00827727	7.07441e-05	417314	-3.97377	15.7909	27.7541	1.28123e-09
rs7219163	17	28210703	C	A	0.507388	-0.0326149	0.00827986	8.18013e-05	417314	-3.93906	15.5162	27.7413	1.29269e-09
rs62086904	17	66016096	T	C	0.244539	0.0310245	0.00965742	0.00131583	417314	3.2125	10.3202	27.7317	1.30127e-09
rs34385798	18	21077259	C	A	0.482402	-0.027389	0.008329	0.0010076	417314	-3.28839	10.8135	27.7292	1.30352e-09
rs75868869	17	66098154	G	A	0.739369	-0.033561	0.00944967	0.000382966	417314	-3.55155	12.6135	27.7216	1.3104e-09
rs62086898	17	66009120	G	A	0.244487	0.0310485	0.00965887	0.00130671	417314	3.21451	10.3331	27.7163	1.31523e-09
rs34388196	17	28534469	G	A	0.428249	-0.0318152	0.008408	0.000154376	417314	-3.78392	14.3181	27.7142	1.31716e-09
rs1788762	18	21132571	C	G	0.649158	-0.0297311	0.00866234	0.00059866	417314	-3.43223	11.7802	27.7116	1.31956e-09
rs3115093	17	28039755	A	G	0.507319	-0.0326959	0.00827779	7.8206e-05	417314	-3.94983	15.6012	27.7108	1.32032e-09
rs167336	18	21075441	T	C	0.51784	0.0274104	0.0083338	0.00100522	417314	3.28906	10.8179	27.7081	1.32273e-09
rs4296334	18	21157139	T	C	0.647508	-0.0296981	0.00866864	0.000612731	417314	-3.42592	11.737	27.689	1.3404e-09
rs4800489	18	21125942	G	A	0.649032	-0.0297109	0.00866126	0.000602879	417314	-3.43032	11.7671	27.6513	1.37581e-09
rs58002928	18	21152633	CCAAA	C	0.648607	-0.0295789	0.00866188	0.000638205	417314	-3.41484	11.6611	27.5955	1.43012e-09
rs7502307	17	65989961	G	C	0.25165	0.0302004	0.00957438	0.00160887	417314	3.15429	9.94956	27.5863	1.4392e-09
rs62086899	17	66009134	T	C	0.244539	0.0310245	0.00965742	0.00131583	417314	3.2125	10.3202	27.5847	1.44078e-09
rs61676547	17	65892507	C	G	0.241114	0.0301185	0.00969378	0.00188999	417314	3.10699	9.6534	27.5689	1.45671e-09
rs62086907	17	66021167	G	A	0.24451	0.0310831	0.00965654	0.00128697	417314	3.21887	10.3611	27.5645	1.46112e-09
rs12449442	17	65947640	A	G	0.240186	0.0305094	0.009711	0.0016795	417314	3.14174	9.87051	27.5489	1.47698e-09
rs8076753	17	66022841	A	G	0.24447	0.0310648	0.00965687	0.00129604	417314	3.21686	10.3482	27.5473	1.47861e-09
rs62086908	17	66021214	C	G	0.244497	0.0310548	0.00965644	0.00130008	417314	3.21597	10.3424	27.5397	1.48646e-09
rs7405987	17	66021394	G	A	0.244479	0.0310432	0.00965663	0.00130578	417314	3.2147	10.3343	27.5125	1.51475e-09
rs7209622	17	28256807	G	C	0.486831	-0.0328985	0.00829361	7.28669e-05	417314	-3.96673	15.7349	27.4964	1.53177e-09
rs7225959	17	66015109	A	T	0.249771	0.0302072	0.00958854	0.00163076	417314	3.15034	9.92467	27.4945	1.53376e-09
rs62084669	17	66024170	G	A	0.24447	0.0310648	0.00965687	0.00129604	417314	3.21686	10.3482	27.4654	1.56499e-09
rs62086906	17	66019926	C	T	0.244473	0.0310629	0.00965682	0.00129679	417314	3.21668	10.347	27.4639	1.56666e-09
rs58841564	17	28063266	GA	G	0.492506	0.0328899	0.00827921	7.10968e-05	417314	3.97259	15.7815	27.4587	1.57228e-09
rs8080078	17	28195773	T	C	0.508005	-0.0336254	0.00827964	4.88169e-05	417314	-4.06122	16.4935	27.3884	1.65076e-09
rs11664076	18	21094207	T	C	0.474778	-0.0263419	0.00831967	0.00154437	417314	-3.16622	10.0249	27.3787	1.66188e-09
rs1788784	18	21159630	G	A	0.649618	-0.0297327	0.00866687	0.000602213	417314	-3.43062	11.7691	27.3756	1.66545e-09
rs4082052	6	50947295	C	T	0.322077	0.0295899	0.00887289	0.000853414	417314	3.33487	11.1213	27.363	1.68008e-09
rs303761	18	21082381	C	T	0.524958	0.0263202	0.00832254	0.00156408	417314	3.16252	10.0015	27.2197	1.85551e-09
rs9915626	17	27997609	C	T	0.506209	-0.0321511	0.00827951	0.000103084	417314	-3.88321	15.0793	27.202	1.87848e-09
rs1367084	18	21164994	C	G	0.482859	-0.0282678	0.00831212	0.000671924	417314	-3.40079	11.5654	27.1894	1.89489e-09
rs3936006	17	28257660	G	A	0.486857	-0.0324882	0.008291	8.91046e-05	417314	-3.91849	15.3546	27.1865	1.89868e-09
rs62086044	17	65970837	T	G	0.241293	0.0295492	0.0096918	0.00229689	417314	3.04889	9.29571	27.1508	1.9463e-09
rs2604918	4	140879929	T	G	0.334151	-0.029156	0.0088302	0.000960506	417314	-3.30185	10.9022	27.1244	1.98219e-09
rs182498	18	21079363	C	T	0.525185	0.0263203	0.00833072	0.00158081	417314	3.15943	9.98198	27.1173	1.99205e-09
rs1397440	4	140892872	C	T	0.661083	0.029648	0.0087814	0.000734869	417314	3.37623	11.3989	27.1007	2.01499e-09
rs2236707	18	21114997	T	C	0.481878	-0.026885	0.00832144	0.00123435	417314	-3.23081	10.4381	27.0874	2.03371e-09
rs769673	4	140882750	A	G	0.334079	-0.0291242	0.00882452	0.000965562	417314	-3.30037	10.8925	27.077	2.04844e-09
rs9890747	17	28007442	G	A	0.506178	-0.0319881	0.00828135	0.000112155	417314	-3.86267	14.9202	27.058	2.07555e-09
rs56218782	4	140893287	C	T	0.338957	-0.0296074	0.00878131	0.000747223	417314	-3.37164	11.3679	27.0442	2.09559e-09
rs62086045	17	65973731	A	G	0.241332	0.0294011	0.00969145	0.00241557	417314	3.03372	9.20343	27.0157	2.13739e-09
rs769675	4	140880109	C	T	0.33403	-0.0288833	0.00882944	0.00107073	417314	-3.27125	10.7011	26.9883	2.17837e-09
rs3996325	7	2053747	C	T	0.337964	-0.0339771	0.00882168	0.000117373	417314	-3.85155	14.8344	26.9629	2.2171e-09
rs3097118	17	27978466	T	C	0.481564	-0.0323139	0.00830272	9.94329e-05	417314	-3.89197	15.1474	26.9519	2.23408e-09
rs3794809	17	28531258	T	C	0.421014	-0.0314323	0.00841873	0.000188751	417314	-3.73362	13.9399	26.9508	2.23572e-09
rs13136239	4	140908755	A	G	0.351969	-0.0286781	0.00870295	0.000983445	417314	-3.29522	10.8584	26.9377	2.25612e-09
rs813979	4	140880322	C	T	0.334026	-0.0288794	0.00882914	0.00107201	417314	-3.27092	10.6989	26.9279	2.27144e-09
rs769657	4	140877659	G	A	0.334088	-0.0288863	0.00883369	0.00107542	417314	-3.27002	10.693	26.8979	2.31926e-09
rs61452023	18	21155861	A	G	0.474404	-0.0260272	0.00831928	0.00175679	417314	-3.12854	9.78776	26.8941	2.32533e-09
rs769674	4	140881964	T	A	0.333906	-0.0288881	0.00882784	0.00106645	417314	-3.27239	10.7085	26.8666	2.37013e-09
rs769672	4	140883254	C	G	0.333968	-0.0288666	0.00882385	0.00107006	417314	-3.27143	10.7022	26.8587	2.38308e-09
rs1818104	18	21079384	A	G	0.525236	0.0263423	0.00832994	0.00156498	417314	3.16236	10.0005	26.8292	2.43237e-09
rs1816303	18	21079382	A	G	0.525236	0.0263414	0.00832995	0.00156552	417314	3.16225	9.99984	26.8283	2.43397e-09
rs12941382	17	28410124	C	T	0.536795	0.0316336	0.00831812	0.000142972	417314	3.80297	14.4626	26.804	2.47535e-09
rs8093440	18	21156593	A	G	0.474404	-0.0260264	0.00831928	0.00175736	417314	-3.12844	9.78716	26.7957	2.48953e-09
rs4800495	18	21165409	C	T	0.482562	-0.0278272	0.00831231	0.000814817	417314	-3.34771	11.2072	26.7692	2.53577e-09
rs3098950	17	27998385	T	C	0.50293	-0.0316074	0.00828269	0.000135584	417314	-3.81608	14.5625	26.7627	2.54712e-09
rs12601647	17	28164953	G	C	0.505445	-0.0311247	0.00827956	0.000170439	417314	-3.75922	14.1317	26.7574	2.55662e-09
rs3098949	17	27978694	T	C	0.476337	-0.0347204	0.00830968	2.93691e-05	417314	-4.17831	17.4583	26.7433	2.58176e-09
rs769656	4	140878643	C	T	0.334076	-0.0287832	0.00883177	0.00111787	417314	-3.25905	10.6214	26.7311	2.60357e-09
rs11663558	18	21133937	A	G	0.474331	-0.0261272	0.00831044	0.00166709	417314	-3.1439	9.88411	26.729	2.60732e-09
rs28664971	17	28437410	C	A	0.46277	-0.0315489	0.00831974	0.000149403	417314	-3.79205	14.3797	26.713	2.63656e-09
rs4795529	17	28443549	G	A	0.46301	-0.0316791	0.00832193	0.000140832	417314	-3.8067	14.491	26.7041	2.65286e-09
rs769671	4	140883618	T	C	0.333957	-0.0289045	0.00882333	0.00105322	417314	-3.27592	10.7316	26.6877	2.6832e-09
rs8075602	17	28433764	C	T	0.462752	-0.0315075	0.00831967	0.000152412	417314	-3.78711	14.3422	26.6781	2.70102e-09
rs34865514	18	21077269	A	G	0.474802	-0.0263069	0.00833446	0.00159731	417314	-3.1564	9.96287	26.6719	2.71275e-09
rs2510340	18	21142438	G	C	0.476289	-0.0260027	0.00831374	0.00176194	417314	-3.12768	9.78237	26.6692	2.71778e-09
rs4461132	17	28423430	G	A	0.462936	-0.0312722	0.00831944	0.00017064	417314	-3.75893	14.1296	26.6209	2.81047e-09
rs8094772	18	21156719	T	C	0.474381	-0.0259216	0.00831931	0.00183426	417314	-3.11584	9.70843	26.6128	2.8262e-09
rs9905950	17	28431198	C	T	0.46294	-0.031284	0.00831975	0.000169774	417314	-3.76021	14.1392	26.5828	2.8856e-09
rs4800493	18	21143932	C	T	0.475348	-0.0259692	0.00832211	0.00180543	417314	-3.12051	9.73756	26.5691	2.91317e-09
rs6505141	17	27998187	A	T	0.503249	-0.0314738	0.00828327	0.000144881	417314	-3.79968	14.4376	26.5526	2.94676e-09
rs12951836	17	28410277	G	A	0.537139	0.0313967	0.00831849	0.000160439	417314	3.77433	14.2455	26.5478	2.95648e-09
rs12948898	17	28410324	A	G	0.53714	0.0313964	0.00831849	0.000160465	417314	3.77429	14.2453	26.5476	2.957e-09
rs7212292	17	28409264	C	T	0.53714	0.0313938	0.00831849	0.000160661	417314	3.77398	14.2429	26.5288	2.9958e-09
rs6601527	8	10665444	A	C	0.502905	-0.031052	0.00832553	0.000191681	417314	-3.72973	13.9109	26.5231	3.00773e-09
rs4310926	17	28433275	G	A	0.46275	-0.0315009	0.00831965	0.00015289	417314	-3.78633	14.3363	26.4829	3.09258e-09
rs11080115	17	28408070	T	C	0.53714	0.0313918	0.00831849	0.00016082	417314	3.77374	14.2411	26.4728	3.11432e-09
rs7217961	17	28403112	C	T	0.537141	0.0313783	0.00831851	0.000161875	417314	3.77211	14.2288	26.4614	3.13915e-09
rs7218379	17	28402737	T	C	0.537142	0.0313775	0.00831851	0.000161942	417314	3.77201	14.2281	26.4607	3.14062e-09
rs7213517	17	28401740	G	A	0.537147	0.0313716	0.0083186	0.000162424	417314	3.77126	14.2224	26.4555	3.1521e-09
rs12103671	17	28408217	T	C	0.53714	0.0313921	0.00831849	0.000160794	417314	3.77377	14.2414	26.4495	3.1652e-09
rs10853136	17	28406018	T	C	0.537141	0.0313817	0.00831851	0.000161607	417314	3.77251	14.2319	26.4407	3.18463e-09
rs6504572	17	66015861	C	T	0.672386	-0.0284891	0.00884471	0.00127732	417314	-3.22103	10.3751	26.4337	3.20009e-09
rs6504573	17	66015963	C	T	0.672383	-0.0285436	0.00884458	0.00124991	417314	-3.22724	10.4151	26.4114	3.24999e-09
rs34813479	17	66011057	G	A	0.672361	-0.0284541	0.00884494	0.00129545	417314	-3.21699	10.349	26.3823	3.31629e-09
rs62086901	17	66012211	C	G	0.672361	-0.0284541	0.00884494	0.00129545	417314	-3.21699	10.349	26.364	3.35855e-09
rs6504571	17	66012909	A	G	0.66714	-0.0279308	0.00880895	0.00152062	417314	-3.17073	10.0535	26.3442	3.40491e-09
rs13151315	4	140933304	G	C	0.361607	-0.0302882	0.00866058	0.000470078	417314	-3.49725	12.2307	26.341	3.41262e-09
rs4795521	17	28149485	G	T	0.491493	-0.0336596	0.00828002	4.79988e-05	417314	-4.06516	16.5255	26.3294	3.44011e-09
rs7219456	17	28374112	G	A	0.537994	0.0310854	0.00831977	0.000186728	417314	3.73633	13.9602	26.3273	3.44509e-09
rs62068629	17	28187596	C	G	0.491861	-0.033796	0.00828026	4.47435e-05	417314	-4.08151	16.6588	26.3076	3.49248e-09
rs67600240	4	140932086	A	G	0.361666	-0.0302481	0.00865986	0.000477793	417314	-3.49291	12.2004	26.303	3.5036e-09
rs11868763	17	28395051	A	C	0.537222	0.031154	0.00831837	0.000180244	417314	3.7452	14.0266	26.2961	3.52048e-09
rs7213076	17	28419428	A	G	0.537065	0.0312677	0.00831941	0.000171005	417314	3.7584	14.1256	26.2947	3.52392e-09
rs11766468	7	2082604	A	G	0.204147	-0.0362682	0.0103507	0.000458406	417314	-3.50394	12.2776	26.2446	3.64868e-09
rs12646543	4	140937114	C	T	0.361547	-0.0301075	0.0086631	0.000510141	417314	-3.47537	12.0782	26.2133	3.72876e-09
rs12509820	4	140937628	A	G	0.361517	-0.0300964	0.00866362	0.000512991	417314	-3.47388	12.0679	26.2072	3.74443e-09
rs62444906	7	2083161	T	G	0.204147	-0.0362723	0.0103506	0.000457657	417314	-3.50437	12.2806	26.2051	3.75e-09
rs12645862	4	140936716	C	T	0.361518	-0.0300934	0.00866263	0.000512897	417314	-3.47393	12.0682	26.2024	3.75694e-09
rs56226325	7	2078981	T	C	0.207282	-0.0346199	0.0102872	0.00076454	417314	-3.36534	11.3255	26.2019	3.75834e-09
rs2003476	19	18806668	C	T	0.495422	-0.027636	0.00829759	0.000866583	417314	-3.33061	11.0929	26.188	3.79476e-09
rs10445384	17	28182685	C	T	0.492131	-0.0334915	0.00827627	5.19469e-05	417314	-4.04669	16.3757	26.1845	3.80403e-09
rs1788823	18	21114917	G	A	0.651647	-0.0341432	0.00870338	8.74601e-05	417314	-3.92298	15.3898	26.1843	3.80454e-09
rs4794861	17	28183174	C	A	0.492349	-0.0335286	0.00827907	5.12613e-05	417314	-4.0498	16.4009	26.1793	3.81779e-09
rs12952179	17	28412687	A	G	0.537105	0.0311026	0.00832005	0.000185285	417314	3.73827	13.9747	26.1773	3.82311e-09
rs10445400	17	28183059	G	A	0.492334	-0.0334822	0.00827895	5.24904e-05	417314	-4.04426	16.356	26.1687	3.84581e-09
rs78186330	17	66004715	A	G	0.238638	0.0295089	0.00974742	0.00246706	417314	3.02735	9.16488	26.153	3.88792e-09
rs4474741	17	28148117	T	C	0.491493	-0.0336602	0.00828001	4.79844e-05	417314	-4.06524	16.5261	26.1518	3.89114e-09
rs13150296	4	140933504	A	G	0.361506	-0.0301061	0.00866127	0.000509061	417314	-3.47595	12.0822	26.1383	3.92795e-09
rs62068621	17	28170382	G	A	0.49194	-0.0334797	0.00827986	5.26575e-05	417314	-4.04351	16.35	26.1133	3.99662e-09
rs62068625	17	28176581	A	G	0.491916	-0.0334987	0.0082798	5.21375e-05	417314	-4.04583	16.3688	26.103	4.02532e-09
rs17373621	4	140934146	A	G	0.361507	-0.0301108	0.00866161	0.000508288	417314	-3.47635	12.085	26.0991	4.03629e-09
rs3110494	17	27976597	G	A	0.487427	-0.0318656	0.00829871	0.000123123	417314	-3.83983	14.7443	26.0954	4.04643e-09
rs12602426	17	28158815	C	T	0.491961	-0.0334778	0.0082795	5.26672e-05	417314	-4.04346	16.3495	26.0876	4.06839e-09
rs17373738	4	140935264	G	C	0.361683	-0.0300538	0.00866322	0.000522156	417314	-3.46913	12.0348	26.087	4.07023e-09
rs36072649	4	140939110	A	T	0.361216	-0.0301106	0.00866638	0.000511965	417314	-3.47441	12.0716	26.0845	4.07721e-09
rs78154346	17	28169493	T	C	0.49138	-0.0336583	0.00828519	4.85568e-05	417314	-4.06247	16.5036	26.0837	4.07943e-09
rs2729435	17	28121532	C	T	0.507974	0.0334101	0.00828043	5.46424e-05	417314	4.03483	16.2798	26.0825	4.08304e-09
rs55758314	17	28173978	C	T	0.491964	-0.0334693	0.00827948	5.28969e-05	417314	-4.04244	16.3413	26.0811	4.08695e-09
rs56088359	17	28173659	G	A	0.491953	-0.0334998	0.00827951	5.20763e-05	417314	-4.04611	16.371	26.0794	4.09163e-09
rs1842026	17	28188111	T	C	0.491948	-0.0334986	0.00827951	5.21063e-05	417314	-4.04596	16.3698	26.0785	4.09428e-09
rs10853135	17	28188675	A	G	0.491948	-0.0334981	0.00827951	5.21207e-05	417314	-4.0459	16.3693	26.0781	4.09539e-09
rs12051834	17	28192785	T	C	0.491948	-0.033497	0.00827956	5.21567e-05	417314	-4.04575	16.3681	26.0771	4.09827e-09
rs57037139	17	28173283	T	C	0.491962	-0.0334604	0.00827946	5.31386e-05	417314	-4.04137	16.3327	26.0742	4.10649e-09
rs1510719	4	140938116	C	T	0.361461	-0.0300189	0.0086645	0.000531043	417314	-3.46459	12.0034	26.0739	4.10735e-09
rs35808740	4	140909241	G	T	0.361171	-0.0297075	0.00866373	0.000605927	417314	-3.42895	11.7577	26.0708	4.11607e-09
rs7210991	17	28190961	C	T	0.491869	-0.0334843	0.00827977	5.25218e-05	417314	-4.04411	16.3548	26.0665	4.12838e-09
rs9897794	17	28296327	G	T	0.463141	-0.0302013	0.00831431	0.000280744	417314	-3.63245	13.1947	26.0401	4.20478e-09
rs17226179	17	28168573	C	T	0.49198	-0.0334814	0.00827942	5.25606e-05	417314	-4.04393	16.3534	26.0401	4.20488e-09
rs1038089	17	28178724	T	A	0.491955	-0.0334998	0.00827966	5.20919e-05	417314	-4.04604	16.3704	26.0283	4.23935e-09
rs13143388	4	140917009	C	T	0.361391	-0.029841	0.0086562	0.000566109	417314	-3.44736	11.8843	26.0178	4.27046e-09
rs35654250	4	140896461	T	C	0.340066	-0.0282282	0.00877244	0.00129167	417314	-3.21783	10.3544	25.9988	4.32695e-09
rs56172573	4	140919381	C	T	0.36143	-0.0298784	0.00865597	0.000556916	417314	-3.45177	11.9147	25.9881	4.35946e-09
rs6846081	4	140928557	A	C	0.36127	-0.0298704	0.00865665	0.000559384	417314	-3.45057	11.9065	25.9842	4.37101e-09
rs3214910	17	28072848	ACT	A	0.507314	0.0338167	0.00827857	4.41052e-05	417314	4.08485	16.686	25.9806	4.38221e-09
rs79999613	17	28278549	A	T	0.469927	-0.033331	0.00830632	6.00219e-05	417314	-4.01273	16.102	25.9662	4.42618e-09
rs6823515	4	140925403	C	G	0.361408	-0.0298336	0.00865581	0.000567571	417314	-3.44666	11.8794	25.9547	4.4614e-09
rs62068620	17	28167674	T	A	0.492039	-0.0335416	0.00828041	5.10611e-05	417314	-4.05072	16.4083	25.9317	4.53336e-09
rs76515799	17	28169491	G	A	0.491446	-0.033387	0.00828523	5.5847e-05	417314	-4.0297	16.2385	25.9229	4.56102e-09
rs13109433	4	140913322	G	A	0.361403	-0.0297808	0.00865574	0.000580457	417314	-3.44058	11.8376	25.909	4.60525e-09
rs7210152	17	28065279	C	T	0.507423	0.0337002	0.00827877	4.6877e-05	417314	4.07068	16.5704	25.9066	4.61291e-09
rs2729451	17	28131334	C	T	0.508221	0.0332488	0.00827941	5.92325e-05	417314	4.01584	16.127	25.8843	4.68482e-09
rs12601963	17	28246358	G	A	0.49199	-0.0335666	0.00828086	5.04522e-05	417314	-4.05352	16.431	25.8827	4.69022e-09
rs4077465	17	28300144	C	T	0.462246	-0.0308917	0.00831484	0.000203011	417314	-3.71525	13.8031	25.8765	4.71022e-09
rs9915270	17	28146068	T	C	0.491814	-0.0333349	0.00827954	5.66892e-05	417314	-4.02618	16.2101	25.8664	4.74362e-09
rs62444907	7	2083267	T	C	0.208007	-0.0346904	0.0102736	0.000733686	417314	-3.37665	11.4018	25.8608	4.76188e-09
rs62068617	17	28144728	G	A	0.491739	-0.0332844	0.0082798	5.8209e-05	417314	-4.01995	16.16	25.8605	4.7629e-09
rs72712556	4	140900251	A	G	0.340192	-0.0283319	0.00877229	0.00123917	417314	-3.2297	10.431	25.8452	4.81381e-09
rs2729450	17	28088459	C	T	0.507326	0.0334973	0.00827872	5.20571e-05	417314	4.04619	16.3717	25.8429	4.82138e-09
rs55866125	17	28312993	C	T	0.463079	-0.0301472	0.00831432	0.000287912	417314	-3.62594	13.1474	25.8379	4.83819e-09
rs8083301	18	21078579	T	A	0.634425	-0.0283952	0.00860529	0.000967743	417314	-3.29974	10.8883	25.8274	4.87354e-09
rs2628176	17	28139292	T	A	0.50846	0.033189	0.00828181	6.13734e-05	417314	4.00746	16.0597	25.8214	4.89408e-09
rs13145728	4	140927812	C	G	0.361397	-0.0297299	0.00865821	0.000595347	417314	-3.43372	11.7905	25.8208	4.89614e-09
rs1426371	12	108629780	A	G	0.341101	-0.0305488	0.00881825	0.00053168	417314	-3.46427	12.0012	25.817	4.90891e-09
rs2617881	17	28063275	T	A	0.507082	0.0337061	0.00828178	4.70316e-05	417314	4.06991	16.5642	25.816	4.91229e-09
rs7220004	17	28369548	T	G	0.536977	0.0304436	0.00831542	0.000251131	417314	3.6611	13.4037	25.8134	4.92122e-09
rs2976397	8	143764613	T	G	0.488497	-0.0408416	0.00828834	8.32492e-07	417314	-4.9276	24.2812	25.8051	4.94958e-09
rs2729449	17	28089751	C	T	0.50732	0.0335097	0.00827875	5.17297e-05	417314	4.04768	16.3837	25.8017	4.9613e-09
rs57411618	17	28273052	G	A	0.467231	-0.0330135	0.00830792	7.07522e-05	417314	-3.97374	15.7906	25.7971	4.9774e-09
rs6504555	17	65940727	G	A	0.759074	-0.0280213	0.00970794	0.00389646	417314	-2.88643	8.33148	25.786	5.01564e-09
rs7222308	17	28277041	C	T	0.467232	-0.0330197	0.00830786	7.05229e-05	417314	-3.97451	15.7968	25.7773	5.0462e-09
rs55974138	17	28215546	G	A	0.491945	-0.0334874	0.00827961	5.24192e-05	417314	-4.04456	16.3585	25.7657	5.08677e-09
rs880749	17	28059970	C	T	0.507438	0.0337146	0.0082786	4.65104e-05	417314	4.0725	16.5853	25.7653	5.08825e-09
rs11760737	7	2104055	C	T	0.197924	-0.0349115	0.0104663	0.000851138	417314	-3.33561	11.1263	25.7637	5.094e-09
rs59420007	17	28196114	C	T	0.492052	-0.0333185	0.00828081	5.73205e-05	417314	-4.02358	16.1892	25.758	5.1143e-09
rs7212162	17	28321328	A	T	0.463104	-0.0301753	0.00831464	0.000284328	417314	-3.62918	13.1709	25.7474	5.15198e-09
rs2628170	17	28056612	A	T	0.507326	0.033789	0.00827844	4.47332e-05	417314	4.08157	16.6592	25.746	5.15676e-09
rs3996323	7	2079428	T	G	0.335371	-0.032269	0.00882142	0.000254156	417314	-3.65803	13.3812	25.7279	5.22226e-09
rs12452288	17	28235220	G	A	0.492006	-0.0334357	0.00828079	5.39697e-05	417314	-4.03774	16.3034	25.7223	5.24251e-09
rs2321493	17	28230359	C	T	0.49195	-0.0334573	0.00827981	5.32623e-05	417314	-4.04083	16.3283	25.7167	5.26301e-09
rs9900974	17	28364456	T	C	0.536883	0.0302458	0.00831461	0.000275112	417314	3.63767	13.2326	25.7165	5.26355e-09
rs4547389	17	28364768	C	T	0.536883	0.0302458	0.00831461	0.000275112	417314	3.63767	13.2326	25.7165	5.26355e-09
rs62084697	17	66038556	A	G	0.239389	0.0289983	0.00972654	0.00286972	417314	2.98136	8.8885	25.7144	5.27129e-09
rs2617880	17	28106118	G	A	0.508175	0.0332138	0.00828024	6.0406e-05	417314	4.01121	16.0898	25.7039	5.30991e-09
rs12452201	17	28214173	C	G	0.492007	-0.0334737	0.0082804	5.28798e-05	417314	-4.04252	16.342	25.7021	5.31634e-09
rs1533829	7	2082841	G	A	0.332575	-0.0328389	0.0088412	0.000203765	417314	-3.7143	13.7961	25.6992	5.3273e-09
rs6505148	17	28289818	T	C	0.463049	-0.0300882	0.00831443	0.000295985	417314	-3.61879	13.0957	25.6964	5.33767e-09
rs62070270	17	28263980	G	A	0.467328	-0.0330359	0.00830936	7.01601e-05	417314	-3.97575	15.8066	25.6948	5.34361e-09
rs11653805	17	28378276	T	C	0.536883	0.0302459	0.00831461	0.000275106	417314	3.63768	13.2327	25.6938	5.34712e-09
rs7225686	17	28356744	A	C	0.536883	0.0302458	0.00831461	0.000275112	417314	3.63767	13.2326	25.6937	5.34743e-09
rs8073217	17	28164263	C	G	0.513565	-0.029638	0.00828353	0.000346306	417314	-3.57794	12.8017	25.6935	5.34831e-09
rs55655651	17	28244286	A	T	0.491988	-0.0335602	0.00828087	5.06221e-05	417314	-4.05274	16.4247	25.691	5.35757e-09
rs4528633	17	28356136	T	C	0.536828	0.0302429	0.00831532	0.000275823	417314	3.63701	13.2278	25.6891	5.36475e-09
rs2628165	17	28121166	A	G	0.507957	0.033465	0.00827975	5.30445e-05	417314	4.04179	16.3361	25.6883	5.36782e-09
rs7210288	17	28243473	G	T	0.491994	-0.0335467	0.00828091	5.098e-05	417314	-4.05109	16.4113	25.6806	5.39661e-09
rs7212532	17	28291505	G	T	0.463098	-0.0300638	0.00831448	0.000299385	417314	-3.61584	13.0743	25.6754	5.41603e-09
rs58575982	17	28221776	T	A	0.491959	-0.0335008	0.00827983	5.20835e-05	417314	-4.04607	16.3707	25.6741	5.42091e-09
rs9900112	17	28282910	A	T	0.463069	-0.0300611	0.00831422	0.000299626	417314	-3.61562	13.0727	25.6739	5.42168e-09
rs12944395	17	28323499	G	A	0.536903	0.0303297	0.00831506	0.000264734	417314	3.64756	13.3047	25.6723	5.42777e-09
rs62070267	17	28242925	A	G	0.491999	-0.0335605	0.00828097	5.06232e-05	417314	-4.05273	16.4246	25.6656	5.45304e-09
rs62086897	17	66008044	C	A	0.239728	0.0289108	0.00972679	0.0029559	417314	2.97229	8.83448	25.6581	5.48153e-09
rs7226121	17	28208125	A	C	0.489696	-0.0299504	0.00828226	0.000298944	417314	-3.61621	13.077	25.6554	5.49168e-09
rs74354868	17	66045831	A	G	0.239405	0.0290148	0.00972632	0.00285319	417314	2.98312	8.89902	25.6539	5.49724e-09
rs4598962	17	28293948	G	C	0.46308	-0.030037	0.00831429	0.000303026	417314	-3.6127	13.0516	25.6531	5.50053e-09
rs4533340	17	28277951	C	G	0.467131	-0.0331065	0.00830933	6.7694e-05	417314	-3.98426	15.8743	25.6504	5.51093e-09
rs2617875	17	28090024	G	T	0.50732	0.0335098	0.00827875	5.17261e-05	417314	4.04769	16.3838	25.6497	5.51337e-09
rs62070263	17	28231604	T	C	0.491952	-0.0334655	0.00827977	5.30335e-05	417314	-4.04184	16.3365	25.6472	5.52297e-09
rs4294865	17	28205736	A	G	0.491946	-0.033491	0.00827957	5.23191e-05	417314	-4.04502	16.3622	25.6421	5.54275e-09
rs56382980	17	28281437	G	A	0.463067	-0.0300931	0.00831421	0.000295202	417314	-3.61948	13.1006	25.6399	5.55126e-09
rs7222842	17	28246943	T	C	0.492001	-0.0335064	0.00828107	5.20667e-05	417314	-4.04614	16.3713	25.6332	5.57709e-09
rs12936302	17	28349476	A	G	0.536783	0.0302746	0.00831501	0.000271625	417314	3.64096	13.2566	25.6325	5.57958e-09
rs12939344	17	28328819	C	G	0.536842	0.0302542	0.00831508	0.000274252	417314	3.63847	13.2385	25.6311	5.58519e-09
rs12504594	4	140909793	A	C	0.361347	-0.0296727	0.00865646	0.000608471	417314	-3.42781	11.7499	25.6304	5.58769e-09
rs62084694	17	66037594	T	G	0.239388	0.0289148	0.00972677	0.00295189	417314	2.9727	8.83696	25.6247	5.61008e-09
rs1532042	17	28504389	T	G	0.445473	-0.0321875	0.00834558	0.000114868	417314	-3.85683	14.8752	25.6243	5.61145e-09
rs62070264	17	28232049	A	G	0.491952	-0.0334655	0.00827977	5.30335e-05	417314	-4.04184	16.3365	25.6219	5.6208e-09
rs55887213	17	28233760	T	C	0.492006	-0.0334357	0.00828079	5.39697e-05	417314	-4.03774	16.3034	25.6212	5.62354e-09
rs62070266	17	28235987	C	T	0.492006	-0.0334357	0.00828079	5.39697e-05	417314	-4.03774	16.3034	25.6212	5.62354e-09
rs7225483	17	28341679	G	T	0.536848	0.030232	0.00831467	0.000276924	417314	3.63598	13.2204	25.6135	5.65364e-09
rs4375718	17	28363642	T	C	0.536696	0.0301449	0.00831586	0.000288968	417314	3.62499	13.1405	25.6042	5.69046e-09
rs9330556	17	66069898	G	T	0.294187	0.0301839	0.0091202	0.000934415	417314	3.30957	10.9532	25.5986	5.71274e-09
rs8077572	17	28237089	G	A	0.492006	-0.0334353	0.00828079	5.39796e-05	417314	-4.03769	16.303	25.5956	5.72427e-09
rs75204514	17	28226832	G	A	0.491954	-0.0335129	0.00827977	5.17535e-05	417314	-4.04756	16.3828	25.5822	5.77785e-09
rs6505147	17	28275095	T	C	0.467229	-0.0330122	0.00830793	7.08027e-05	417314	-3.97358	15.7893	25.5816	5.78034e-09
rs7218113	17	28372130	G	A	0.536883	0.0302458	0.00831461	0.000275112	417314	3.63767	13.2326	25.5799	5.78738e-09
rs35612722	4	140909431	A	G	0.361604	-0.0295017	0.00865801	0.000655737	417314	-3.40745	11.6107	25.561	5.86354e-09
rs9639202	7	2087315	A	G	0.207213	-0.0349184	0.0102864	0.00068729	417314	-3.39462	11.5234	25.5548	5.88884e-09
rs56305291	7	2048706	G	A	0.286333	-0.0338312	0.00924523	0.000252895	417314	-3.65931	13.3906	25.5535	5.89434e-09
rs9969125	7	2088460	T	C	0.207204	-0.0349801	0.0102863	0.00067228	417314	-3.40065	11.5644	25.5507	5.90587e-09
rs1991651	8	10706411	G	C	0.555717	-0.0342445	0.00836057	4.20446e-05	417314	-4.09595	16.7768	25.5406	5.9471e-09
rs35229997	17	66029590	G	T	0.239466	0.0290714	0.00970452	0.00273855	417314	2.99566	8.97395	25.5355	5.96842e-09
rs8064689	17	28217053	T	C	0.492015	-0.0335525	0.00828075	5.08101e-05	417314	-4.05187	16.4176	25.5334	5.97725e-09
rs2259855	17	28097860	C	T	0.507242	0.0334131	0.00828	5.45092e-05	417314	4.0354	16.2844	25.5306	5.98875e-09
rs55770986	7	2087823	C	T	0.207204	-0.0349765	0.0102864	0.000673178	417314	-3.40027	11.5618	25.5211	6.02847e-09
rs2976387	8	143759364	A	G	0.493068	-0.0406941	0.00828275	8.96376e-07	417314	-4.91311	24.1387	25.5026	6.10642e-09
rs3764002	12	108618630	T	C	0.341383	-0.0300244	0.00878705	0.000633388	417314	-3.41689	11.6752	25.4998	6.11834e-09
rs7207292	17	28247013	T	C	0.491988	-0.0335625	0.0082809	5.05662e-05	417314	-4.053	16.4268	25.4992	6.12076e-09
rs8078638	17	28290358	G	A	0.463118	-0.030006	0.00831411	0.000307319	417314	-3.60905	13.0252	25.4916	6.15322e-09
rs4595850	17	28206326	T	C	0.491942	-0.0334801	0.00827959	5.26175e-05	417314	-4.04369	16.3514	25.4818	6.19496e-09
rs7787359	7	2090849	G	A	0.335644	-0.0319005	0.00881537	0.000296047	417314	-3.61874	13.0953	25.4767	6.21715e-09
rs9898353	17	28451865	C	T	0.445412	-0.0320931	0.00834645	0.000120492	417314	-3.84512	14.7849	25.4745	6.22649e-09
rs192988621	17	66020620	T	C	0.24393	0.0315928	0.0096697	0.0010862	417314	3.2672	10.6746	25.472	6.23754e-09
rs7221154	17	28505024	A	G	0.445605	-0.0321792	0.00834734	0.00011572	417314	-3.85502	14.8612	25.4681	6.25419e-09
rs145520076	17	66020611	A	G	0.243972	0.0316383	0.00966851	0.00106674	417314	3.2723	10.708	25.4637	6.27337e-09
rs9908901	17	28469713	A	G	0.445443	-0.0321368	0.00834566	0.000117771	417314	-3.85072	14.828	25.4637	6.27358e-09
rs62084703	17	66043384	T	C	0.239388	0.0289148	0.00972677	0.00295189	417314	2.9727	8.83696	25.4609	6.2855e-09
rs6505163	17	28462510	G	C	0.445462	-0.0321312	0.00834579	0.000118125	417314	-3.84999	14.8224	25.4588	6.29468e-09
rs8074028	17	28461687	C	T	0.445459	-0.0321201	0.00834575	0.000118754	417314	-3.84868	14.8123	25.4502	6.3327e-09
rs4592712	17	28466824	C	T	0.445291	-0.0322377	0.00834824	0.000112639	417314	-3.86162	14.9121	25.4477	6.34334e-09
rs28792710	17	28450015	C	T	0.445456	-0.0321147	0.00834578	0.000119075	417314	-3.84802	14.8072	25.4458	6.35194e-09
rs10276536	7	2086960	T	C	0.335634	-0.031962	0.00881619	0.000288536	417314	-3.62538	13.1433	25.4457	6.35248e-09
rs55669426	7	2090129	C	G	0.335641	-0.031954	0.00881545	0.000289214	417314	-3.62477	13.139	25.4414	6.37118e-09
rs55633288	17	28368196	A	G	0.537103	0.0300576	0.008316	0.000301002	417314	3.61443	13.0641	25.4391	6.38165e-09
rs2617865	17	28049804	T	G	0.507497	0.0338261	0.00827876	4.39076e-05	417314	4.08589	16.6945	25.4358	6.39609e-09
rs10241537	7	2083358	G	A	0.335613	-0.0320068	0.00881779	0.000283642	417314	-3.6298	13.1754	25.432	6.41324e-09
rs3102559	17	28029723	C	T	0.492544	-0.0338137	0.00827935	4.42476e-05	417314	-4.0841	16.6799	25.4304	6.42032e-09
rs7216487	17	28502642	A	C	0.445458	-0.0321793	0.00834545	0.000115303	417314	-3.85591	14.868	25.426	6.44003e-09
rs7216494	17	28502651	G	C	0.445458	-0.0321793	0.00834545	0.0001153	417314	-3.85591	14.868	25.426	6.44003e-09
rs4470197	17	28464474	C	T	0.445598	-0.0321184	0.00834579	0.000118864	417314	-3.84846	14.8106	25.4247	6.44552e-09
rs189628481	17	66020618	T	C	0.24393	0.0315928	0.0096697	0.0010862	417314	3.2672	10.6746	25.424	6.44893e-09
rs183763906	17	66020622	T	C	0.24393	0.0315928	0.0096697	0.0010862	417314	3.2672	10.6746	25.424	6.44893e-09
rs200026262	17	66020623	G	A	0.24393	0.0315928	0.0096697	0.0010862	417314	3.2672	10.6746	25.424	6.44893e-09
rs2976388	8	143760256	A	G	0.493069	-0.0406935	0.00828272	8.96644e-07	417314	-4.91306	24.1382	25.4171	6.47974e-09
rs9891999	17	28493805	G	A	0.44545	-0.0321626	0.00834552	0.00011626	417314	-3.85388	14.8524	25.4125	6.50027e-09
rs2585183	8	143766059	G	C	0.493339	-0.040533	0.00828739	1.00367e-06	417314	-4.89092	23.9211	25.4086	6.51819e-09
rs3115101	17	28041627	A	G	0.492504	-0.0338236	0.00827874	4.39633e-05	417314	-4.0856	16.6921	25.4064	6.52792e-09
rs9913074	17	28481199	C	T	0.445585	-0.0321002	0.00834714	0.000120232	417314	-3.84565	14.789	25.4062	6.52892e-09
rs8080343	17	28456758	T	C	0.445458	-0.0321207	0.00834575	0.000118722	417314	-3.84875	14.8129	25.4027	6.54484e-09
rs3102556	17	28042542	T	C	0.492504	-0.0338218	0.00827874	4.40048e-05	417314	-4.08538	16.6903	25.4025	6.54567e-09
rs7224199	17	28523726	T	G	0.445601	-0.0323632	0.00834276	0.000104802	417314	-3.8792	15.0482	25.4021	6.54765e-09
rs12451122	17	28486376	G	T	0.445809	-0.0321053	0.00834582	0.000119638	417314	-3.84687	14.7984	25.3903	6.6014e-09
rs3115099	17	28019293	C	T	0.492505	-0.0338229	0.00827874	4.39805e-05	417314	-4.08551	16.6914	25.3849	6.62629e-09
rs58606097	17	28020379	C	G	0.492504	-0.0338228	0.00827874	4.39815e-05	417314	-4.0855	16.6913	25.3797	6.6502e-09
rs3115087	17	28030267	C	G	0.492504	-0.0338235	0.00827874	4.39653e-05	417314	-4.08559	16.692	25.3674	6.70705e-09
rs1045547	8	143763757	G	T	0.502242	-0.0393445	0.00828009	2.0172e-06	417314	-4.7517	22.5786	25.367	6.70895e-09
rs62068583	17	28001482	T	C	0.489037	-0.0336196	0.00828863	4.98953e-05	417314	-4.05611	16.452	25.3665	6.71125e-09
rs7221417	17	28517367	G	A	0.445497	-0.0323403	0.00834372	0.000106184	417314	-3.876	15.0234	25.357	6.75568e-09
rs7211246	17	28485762	G	A	0.44546	-0.0320267	0.00834567	0.000124283	417314	-3.83752	14.7266	25.3525	6.77701e-09
rs3115089	17	28031881	T	C	0.492504	-0.0338234	0.00827874	4.39673e-05	417314	-4.08557	16.6919	25.3341	6.86401e-09
rs2321331	17	28025528	T	G	0.492504	-0.0338234	0.00827874	4.39673e-05	417314	-4.08557	16.6919	25.3142	6.95977e-09
rs34323226	17	28517454	T	C	0.445333	-0.0326894	0.00834351	8.93079e-05	417314	-3.91794	15.3503	25.3141	6.96034e-09
rs2920280	8	143761144	C	G	0.493447	-0.0406695	0.00828299	9.10773e-07	417314	-4.91	24.1081	25.3101	6.97966e-09
rs11654983	17	28370042	C	A	0.536879	0.0298706	0.00831647	0.000328488	417314	3.59174	12.9006	25.3085	6.98725e-09
rs2920281	8	143760444	T	C	0.492847	-0.0406854	0.00828593	9.09913e-07	417314	-4.91018	24.1099	25.3014	7.02183e-09
rs8077464	17	28019091	A	G	0.492744	-0.0337325	0.00828073	4.62882e-05	417314	-4.07361	16.5943	25.2957	7.04984e-09
rs4795537	17	28508908	G	A	0.445567	-0.0323581	0.0083434	0.000105194	417314	-3.87829	15.0411	25.2753	7.15018e-09
rs55810445	7	2103739	T	C	0.198272	-0.0341033	0.0104611	0.00111409	417314	-3.26001	10.6277	25.2702	7.17581e-09
rs62084692	17	66035844	T	C	0.239838	0.0288265	0.00972168	0.0030251	417314	2.96518	8.79227	25.2606	7.22368e-09
rs2585176	8	143778381	T	A	0.493791	-0.0405293	0.00828229	9.90627e-07	417314	-4.89349	23.9462	25.2522	7.26577e-09
rs2976384	8	143752994	C	T	0.500149	-0.0395732	0.00829174	1.81857e-06	417314	-4.77261	22.7778	25.2402	7.32673e-09
rs10216533	8	143763690	A	G	0.502252	-0.0390525	0.00828031	2.40165e-06	417314	-4.71631	22.2436	25.2368	7.34401e-09
rs62084689	17	66035289	C	T	0.239853	0.0286948	0.00972176	0.00316126	417314	2.95161	8.71197	25.2351	7.3527e-09
rs2976396	8	143764001	A	G	0.502252	-0.0390519	0.00828032	2.40254e-06	417314	-4.71623	22.2428	25.2305	7.37616e-09
rs2628166	17	28113123	C	T	0.508219	0.0332474	0.0082795	5.92857e-05	417314	4.01563	16.1253	25.2267	7.39567e-09
rs78496681	17	66045163	CA	C	0.239606	0.0286811	0.00972474	0.003185	417314	2.94929	8.69832	25.2177	7.44199e-09
rs56180486	7	2050747	T	C	0.285924	-0.0332119	0.00925086	0.000330499	417314	-3.59014	12.8891	25.2089	7.48797e-09
rs2920298	8	143763043	G	A	0.502258	-0.0390461	0.00828041	2.41152e-06	417314	-4.71548	22.2357	25.2011	7.52842e-09
rs55816036	17	28466816	A	G	0.445291	-0.0322378	0.00834824	0.000112634	417314	-3.86163	14.9122	25.1992	7.53849e-09
rs8077219	17	65993024	A	G	0.669196	-0.0281268	0.00883239	0.00145001	417314	-3.18451	10.1411	25.1917	7.57778e-09
rs2978982	8	143763490	C	T	0.502259	-0.0390431	0.00828041	2.41574e-06	417314	-4.71512	22.2323	25.1845	7.6158e-09
rs2976393	8	143763618	G	C	0.502252	-0.0390615	0.00828037	2.38924e-06	417314	-4.71736	22.2535	25.1827	7.62505e-09
rs1906450	17	28515744	T	A	0.445479	-0.0325164	0.00834442	9.74788e-05	417314	-3.89678	15.1849	25.1774	7.6536e-09
rs2920297	8	143763083	G	A	0.50226	-0.0391699	0.00828042	2.24047e-06	417314	-4.73042	22.3769	25.1769	7.65586e-09
rs2976395	8	143763750	A	G	0.502251	-0.0390409	0.00828035	2.41847e-06	417314	-4.71489	22.2301	25.1764	7.6588e-09
rs4325622	17	28526475	C	T	0.44559	-0.0323802	0.00834276	0.000103927	417314	-3.88123	15.064	25.1736	7.67352e-09
rs1045574	8	143763958	A	G	0.502251	-0.0390402	0.00828027	2.41891e-06	417314	-4.71485	22.2298	25.1703	7.69119e-09
rs1045531	8	143763547	A	C	0.502255	-0.0390524	0.00828033	2.40187e-06	417314	-4.71629	22.2433	25.1702	7.6919e-09
rs2294010	8	143762430	G	A	0.502259	-0.0390434	0.00828041	2.41529e-06	417314	-4.71515	22.2327	25.17	7.69282e-09
rs3813034	17	28524804	C	A	0.44559	-0.0323855	0.00834271	0.000103645	417314	-3.88189	15.0691	25.1537	7.7804e-09
rs60694493	17	28473256	G	A	0.445443	-0.0321382	0.00834566	0.000117687	417314	-3.85089	14.8293	25.1531	7.78382e-09
rs55748380	17	28469782	G	T	0.445443	-0.0321368	0.00834566	0.000117771	417314	-3.85072	14.828	25.152	7.78975e-09
rs2920279	8	143762135	C	A	0.502259	-0.0390431	0.00828041	2.41568e-06	417314	-4.71512	22.2323	25.1453	7.8257e-09
rs34698290	17	28500465	G	A	0.44546	-0.0321881	0.00834548	0.000114813	417314	-3.85695	14.8761	25.1446	7.82956e-09
rs62070344	17	28476997	G	C	0.445443	-0.0321407	0.00834562	0.000117536	417314	-3.85121	14.8318	25.1395	7.85757e-09
rs61240589	17	28449035	T	G	0.445456	-0.0321146	0.00834578	0.000119086	417314	-3.848	14.8071	25.1342	7.88631e-09
rs56195309	17	28453753	A	G	0.445454	-0.0321144	0.0083458	0.000119102	417314	-3.84797	14.8069	25.134	7.88749e-09
rs12602065	17	28482488	C	A	0.445398	-0.0321661	0.00834609	0.000116188	417314	-3.85403	14.8536	25.134	7.88782e-09
rs61014003	17	28485233	G	A	0.445448	-0.0321624	0.00834551	0.000116273	417314	-3.85386	14.8522	25.1328	7.8941e-09
rs1045605	8	143764101	G	C	0.502255	-0.0390519	0.00828033	2.40259e-06	417314	-4.71623	22.2428	25.1278	7.92178e-09
rs12449783	17	28527653	C	A	0.445593	-0.0324034	0.00834495	0.000103179	417314	-3.883	15.0777	25.121	7.95912e-09
rs3102558	17	28023142	A	C	0.492654	-0.0335666	0.00828138	5.05091e-05	417314	-4.05326	16.4289	25.1191	7.96985e-09
rs62070337	17	28466257	A	G	0.445459	-0.0321213	0.00834573	0.000118681	417314	-3.84883	14.8135	25.1157	7.98869e-09
rs12450441	17	28495021	A	G	0.445452	-0.0321697	0.00834551	0.000115856	417314	-3.85473	14.859	25.1145	7.99498e-09
rs4533341	17	28495672	G	T	0.445452	-0.0321695	0.0083455	0.000115867	417314	-3.85471	14.8588	25.1144	7.99568e-09
rs4473252	17	28454423	C	G	0.445457	-0.0321164	0.00834577	0.000118979	417314	-3.84822	14.8088	25.1117	8.01065e-09
rs7681179	4	45193147	T	C	0.153756	0.0429806	0.0114904	0.000183612	417314	3.74057	13.9918	25.1105	8.01716e-09
rs7223645	17	28491029	T	A	0.445448	-0.0321625	0.00834552	0.000116268	417314	-3.85386	14.8523	25.1089	8.02643e-09
rs4356528	17	28489670	G	A	0.445448	-0.0321624	0.00834552	0.000116273	417314	-3.85385	14.8522	25.1088	8.02686e-09
rs2920292	8	143765699	G	A	0.502958	-0.0387807	0.00827953	2.81443e-06	417314	-4.68393	21.9392	25.1083	8.02967e-09
rs7018334	8	10612075	A	G	0.532959	-0.0345297	0.00833396	3.42405e-05	417314	-4.14325	17.1665	25.1082	8.03039e-09
rs56326816	17	28492805	T	C	0.445447	-0.0321611	0.00834554	0.000116356	417314	-3.85369	14.8509	25.1077	8.03286e-09
rs4343336	17	28488236	C	A	0.445424	-0.0321579	0.00834579	0.00011659	417314	-3.85319	14.8471	25.1045	8.05101e-09
rs1979572	17	28511978	A	G	0.445583	-0.0323835	0.00834279	0.000103765	417314	-3.88162	15.0669	25.1035	8.05626e-09
rs60176674	17	28479854	C	T	0.445266	-0.0321253	0.00835158	0.000119762	417314	-3.84661	14.7964	25.1012	8.06938e-09
rs4721321	7	2068470	G	A	0.32629	-0.0322351	0.00888759	0.000286761	417314	-3.62698	13.155	25.1009	8.0708e-09
rs2976392	8	143762932	A	G	0.502257	-0.039045	0.00828038	2.41279e-06	417314	-4.71536	22.2347	25.0968	8.0942e-09
rs8067580	17	28471248	T	C	0.44517	-0.0320791	0.00834901	0.000121907	417314	-3.84226	14.763	25.0967	8.0944e-09
rs4429345	17	28458105	G	A	0.445332	-0.0321503	0.00834821	0.00011756	417314	-3.85116	14.8314	25.0829	8.17252e-09
rs35659820	17	28534531	C	G	0.398207	-0.0324597	0.00850373	0.000135024	417314	-3.81711	14.5704	25.0792	8.19365e-09
rs1906451	17	28515479	G	A	0.445587	-0.032392	0.00834268	0.000103307	417314	-3.88269	15.0752	25.0706	8.24244e-09
rs2976394	8	143763622	T	C	0.502252	-0.0390611	0.00828036	2.38974e-06	417314	-4.71732	22.2531	25.0652	8.27388e-09
rs34433787	17	28496780	A	T	0.445366	-0.0321816	0.00834692	0.000115489	417314	-3.85551	14.8649	25.0632	8.2852e-09
rs17825877	17	28515188	T	C	0.445585	-0.0323872	0.00834274	0.000103567	417314	-3.88208	15.0706	25.0582	8.31412e-09
rs7222685	17	28496430	T	A	0.445452	-0.0321677	0.0083455	0.000115966	417314	-3.8545	14.8571	25.0566	8.32306e-09
rs2054846	17	28507693	A	G	0.445588	-0.0323994	0.00834374	0.000103143	417314	-3.88308	15.0783	25.049	8.36726e-09
rs55744550	17	28475729	A	G	0.445429	-0.0320313	0.00834744	0.000124417	417314	-3.83726	14.7246	25.0485	8.37046e-09
rs1972305	17	28533880	C	T	0.398202	-0.032472	0.00850272	0.000133986	417314	-3.81901	14.5849	25.0446	8.39267e-09
rs3110495	17	27978455	A	G	0.466919	-0.0334061	0.00831485	5.87828e-05	417314	-4.01764	16.1415	25.0426	8.40431e-09
rs72823935	17	28008595	T	C	0.491338	-0.0332978	0.00828338	5.82398e-05	417314	-4.01983	16.1591	25.0422	8.4069e-09
rs1128156	17	28513176	A	G	0.445585	-0.032388	0.00834275	0.000103529	417314	-3.88217	15.0713	25.0346	8.45154e-09
rs2572910	8	143770135	G	C	0.502963	-0.0387281	0.00827957	2.90322e-06	417314	-4.67755	21.8795	25.0236	8.51633e-09
rs35986887	17	28507416	T	C	0.44555	-0.0323319	0.00834389	0.00010666	417314	-3.87492	15.015	25.0205	8.53461e-09
rs8067576	17	28444254	A	T	0.44584	-0.0318744	0.00834494	0.00013366	417314	-3.81961	14.5894	25.0045	8.62979e-09
rs2920294	8	143765326	G	C	0.502255	-0.0390511	0.00828034	2.40386e-06	417314	-4.71612	22.2418	25.001	8.65081e-09
rs4381649	17	28509602	T	G	0.445571	-0.0323631	0.00834327	0.000104908	417314	-3.87895	15.0462	24.9982	8.66785e-09
rs2585179	8	143774193	A	G	0.503041	-0.0386932	0.00828083	2.97379e-06	417314	-4.67262	21.8334	24.9962	8.6798e-09
rs11080120	17	28507021	A	C	0.445532	-0.0323004	0.00834438	0.000108428	417314	-3.87092	14.984	24.9946	8.68922e-09
rs1042173	17	28525011	C	A	0.4456	-0.0323908	0.00834261	0.000103359	417314	-3.88257	15.0744	24.9888	8.72473e-09
rs2920296	8	143763109	G	A	0.501716	-0.0388439	0.00828108	2.72301e-06	417314	-4.69068	22.0025	24.9712	8.83173e-09
rs2920293	8	143765414	G	C	0.502958	-0.0387818	0.00827953	2.81248e-06	417314	-4.68406	21.9404	24.971	8.83342e-09
rs7501472	17	28010628	G	T	0.491459	-0.0331359	0.00828155	6.30289e-05	417314	-4.00117	16.0094	24.9685	8.84844e-09
rs62084681	17	66030992	A	G	0.239716	0.0285016	0.00972433	0.00337917	417314	2.93096	8.59051	24.9542	8.93711e-09
rs8075764	17	66033109	A	C	0.239716	0.0285016	0.00972433	0.00337917	417314	2.93096	8.59051	24.9542	8.93711e-09
rs11764590	7	2032803	T	C	0.293984	-0.0334392	0.00916704	0.000264527	417314	-3.64776	13.3062	24.9444	8.9979e-09
rs77536355	17	66028231	A	T	0.239666	0.0281791	0.00972649	0.00376565	417314	2.89715	8.39348	24.9416	9.01558e-09
rs2294008	8	143761931	T	C	0.502252	-0.0393375	0.0082802	2.02624e-06	417314	-4.75079	22.57	24.9284	9.09864e-09
rs6601513	8	10594843	C	T	0.551078	-0.0332064	0.00835921	7.11426e-05	417314	-3.97243	15.7802	24.9036	9.2564e-09
rs7226002	17	66030835	C	T	0.239715	0.0284181	0.00972456	0.00347456	417314	2.9223	8.53985	24.8805	9.4066e-09
rs7214119	17	66032298	A	G	0.239696	0.0284205	0.00972492	0.00347296	417314	2.92244	8.54066	24.8668	9.49651e-09
rs2920285	8	143756218	C	G	0.500561	-0.0394142	0.00828319	1.952e-06	417314	-4.75834	22.6418	24.8665	9.49814e-09
rs1986555	17	28014448	A	T	0.491219	-0.0331239	0.00828135	6.33913e-05	417314	-3.99982	15.9986	24.865	9.50849e-09
rs2920283	8	143757037	C	T	0.500564	-0.0394322	0.00828263	1.92792e-06	417314	-4.76083	22.6655	24.8647	9.50986e-09
rs2978978	8	143756530	C	T	0.500559	-0.039427	0.00828277	1.93468e-06	417314	-4.76012	22.6588	24.8611	9.53433e-09
rs2978979	8	143757286	A	C	0.500558	-0.0394217	0.00828265	1.94022e-06	417314	-4.75955	22.6533	24.8403	9.6728e-09
rs2920284	8	143756919	G	A	0.500559	-0.0394231	0.0082827	1.93883e-06	417314	-4.75969	22.6547	24.8262	9.76787e-09
rs7209959	17	66050405	T	C	0.700273	-0.0287172	0.00904447	0.00149782	417314	-3.17511	10.0813	24.8245	9.77925e-09
rs35950880	17	66096529	T	G	0.697999	-0.0306515	0.00904896	0.000705862	417314	-3.3873	11.4738	24.7955	9.97846e-09
rs7503096	17	66048795	T	C	0.299569	0.0284035	0.00906464	0.00172771	417314	3.13344	9.81844	24.7764	1.01117e-08
rs4841436	8	10594474	A	C	0.550763	-0.0330379	0.00835986	7.75122e-05	417314	-3.95197	15.6181	24.7753	1.01194e-08
rs10093774	8	10703293	C	T	0.555413	-0.0336741	0.00836069	5.63326e-05	417314	-4.02767	16.2221	24.7725	1.01394e-08
rs34809719	7	2028968	T	G	0.293849	-0.0333294	0.00916574	0.00027658	417314	-3.6363	13.2227	24.7721	1.01423e-08
rs57148375	7	2025001	C	G	0.294029	-0.0332405	0.00916438	0.000286576	417314	-3.62714	13.1562	24.7681	1.01701e-08
rs2920282	8	143757763	C	T	0.500541	-0.0394939	0.00828268	1.85832e-06	417314	-4.76825	22.7362	24.7581	1.02412e-08
rs2978980	8	143757708	G	T	0.500558	-0.0394195	0.00828263	1.94267e-06	417314	-4.7593	22.6509	24.756	1.0256e-08
rs2717608	8	143771712	C	A	0.502609	-0.038555	0.00828373	3.25072e-06	417314	-4.6543	21.6625	24.7526	1.02808e-08
rs2976389	8	143760421	C	T	0.502165	-0.0390437	0.00828165	2.42326e-06	417314	-4.71448	22.2264	24.751	1.02917e-08
rs7503056	17	66048649	G	C	0.299571	0.0283572	0.00906458	0.00175788	417314	3.12835	9.78659	24.7497	1.03011e-08
rs62407805	6	50945596	A	G	0.315476	0.0284781	0.00892312	0.00141537	417314	3.1915	10.1856	24.745	1.03352e-08
rs17132130	7	2108036	C	G	0.301715	-0.030212	0.00907496	0.000871084	417314	-3.32916	11.0833	24.7447	1.03372e-08
rs7503206	17	66049174	A	G	0.299562	0.0283861	0.00906464	0.00173904	417314	3.13152	9.80642	24.7405	1.0367e-08
rs11764780	7	2020904	C	G	0.293929	-0.0332595	0.00916699	0.00028543	417314	-3.62818	13.1637	24.728	1.04579e-08
rs5895729	8	143773354	TG	T	0.50191	-0.0388041	0.00828324	2.8044e-06	417314	-4.68465	21.946	24.7043	1.06312e-08
rs2920286	8	143754728	A	G	0.500517	-0.0392899	0.0082842	2.10834e-06	417314	-4.74275	22.4937	24.6965	1.06889e-08
rs3794808	17	28531793	T	C	0.40721	-0.0317457	0.00846299	0.000176048	417314	-3.75112	14.0709	24.6833	1.07877e-08
rs13256647	8	143756895	T	C	0.500559	-0.0394247	0.00828272	1.93714e-06	417314	-4.75987	22.6564	24.6756	1.08459e-08
rs13249440	8	143756892	A	G	0.500559	-0.0394246	0.00828272	1.93722e-06	417314	-4.75986	22.6563	24.6755	1.08464e-08
rs2976386	8	143757409	A	G	0.500209	-0.0394894	0.00828556	1.87871e-06	417314	-4.76605	22.7152	24.6666	1.09136e-08
rs62304163	6	50778229	T	C	0.0352284	0.0691671	0.0220901	0.00174129	417314	3.13114	9.80401	24.6544	1.10069e-08
rs2920295	8	143764937	G	A	0.502549	-0.0385764	0.00828207	3.1958e-06	417314	-4.65782	21.6953	24.6427	1.10966e-08
rs56072378	7	2104364	G	A	0.301802	-0.0306982	0.00907739	0.000720046	417314	-3.38183	11.4368	24.6095	1.13556e-08
rs7214557	17	66047730	C	T	0.299548	0.0283057	0.00906474	0.0017925	417314	3.12262	9.75073	24.6055	1.13868e-08
rs6461115	7	2103668	G	A	0.301901	-0.0306083	0.00907416	0.00074319	417314	-3.37313	11.378	24.5986	1.14415e-08
rs55790766	7	2021248	T	C	0.293566	-0.0333033	0.00917086	0.000281864	417314	-3.63143	13.1873	24.5909	1.15032e-08
rs59956089	17	65960854	C	T	0.247917	0.0272655	0.00962213	0.00460246	417314	2.83362	8.02943	24.5834	1.15635e-08
rs62444917	7	2107262	C	A	0.301905	-0.0304958	0.00907415	0.000777356	417314	-3.36073	11.2945	24.5699	1.16721e-08
rs12966114	18	21085355	G	T	0.447738	-0.0237767	0.00835701	0.00443946	417314	-2.84512	8.09471	24.5699	1.16723e-08
rs55789728	7	2107649	G	A	0.301724	-0.0301758	0.00907488	0.000883548	417314	-3.3252	11.057	24.5604	1.175e-08
rs75885145	17	66046806	C	G	0.299548	0.0283057	0.00906474	0.0017925	417314	3.12262	9.75073	24.5543	1.17992e-08
rs2978981	8	143759137	T	C	0.501717	-0.0388256	0.00828418	2.77626e-06	417314	-4.68672	21.9653	24.5477	1.18542e-08
rs34635647	8	143756890	G	A	0.499201	-0.0390322	0.00828479	2.46127e-06	417314	-4.71131	22.1964	24.5373	1.19395e-08
rs11773643	7	2104063	G	A	0.301879	-0.0305883	0.00907393	0.000748928	417314	-3.37101	11.3637	24.5133	1.21411e-08
rs140701	17	28538532	T	C	0.397269	-0.0316058	0.00851454	0.000205646	417314	-3.71198	13.7788	24.5101	1.21681e-08
rs62084711	17	66050911	T	C	0.700436	-0.0283842	0.00906464	0.00174024	417314	-3.13131	9.8051	24.4992	1.22602e-08
rs12450956	17	28529025	G	A	0.446106	-0.0324311	0.00834936	0.000102641	417314	-3.88426	15.0875	24.4672	1.25358e-08
rs3098948	17	27970522	T	C	0.467113	-0.0336187	0.00831601	5.28518e-05	417314	-4.04265	16.343	24.4653	1.25522e-08
rs74715904	4	45178081	G	A	0.153021	0.04269	0.011565	0.0002231	417314	3.69131	13.6258	24.4571	1.26243e-08
rs10903330	8	10673104	G	A	0.551952	-0.032833	0.0083631	8.63933e-05	417314	-3.92594	15.413	24.4477	1.27074e-08
rs62444881	7	2052318	T	C	0.285492	-0.0330047	0.00925436	0.000361926	417314	-3.56639	12.7192	24.444	1.27396e-08
rs55860148	7	2105594	A	G	0.301965	-0.0306086	0.00907344	0.000742386	417314	-3.37343	11.38	24.4403	1.27724e-08
rs60967688	17	28437052	A	G	0.449046	-0.0317981	0.0083408	0.000137645	417314	-3.81236	14.5341	24.4095	1.30487e-08
rs1808923	17	27980885	T	C	0.466952	-0.0333405	0.00831443	6.07309e-05	417314	-4.00996	16.0797	24.4054	1.30864e-08
rs4841437	8	10596795	G	T	0.551456	-0.0332615	0.00835907	6.91799e-05	417314	-3.97909	15.8332	24.3762	1.33547e-08
rs2163379	8	10732050	C	A	0.545319	-0.0353761	0.00836608	2.35239e-05	417314	-4.22852	17.8803	24.3667	1.34428e-08
rs11514731	7	2051503	G	C	0.285596	-0.0328684	0.00925294	0.000381997	417314	-3.55221	12.6182	24.3639	1.34695e-08
rs6601529	8	10670550	C	T	0.551078	-0.0333014	0.00835165	6.68005e-05	417314	-3.9874	15.8994	24.3412	1.36835e-08
rs2447937	17	28088859	G	A	0.47998	0.0313499	0.00828826	0.000155292	417314	3.78245	14.3069	24.3363	1.373e-08
rs2054847	17	28532013	A	G	0.40267	-0.0320214	0.00848463	0.00016062	417314	-3.77405	14.2434	24.3216	1.38708e-08
rs4465650	17	28396721	C	G	0.550913	0.0314138	0.00834011	0.000165489	417314	3.76659	14.1872	24.3127	1.39572e-08
rs11250078	8	10666581	A	G	0.550836	-0.0328688	0.00835063	8.2819e-05	417314	-3.93609	15.4928	24.2998	1.40831e-08
rs28528997	7	2074122	G	A	0.284496	-0.0317502	0.00924498	0.000594032	417314	-3.43432	11.7945	24.2993	1.40884e-08
rs1533827	7	2074290	T	C	0.284496	-0.0317496	0.00924498	0.000594196	417314	-3.43425	11.7941	24.2988	1.40929e-08
rs12542888	8	10662555	C	A	0.550821	-0.0330581	0.00834803	7.49549e-05	417314	-3.95999	15.6815	24.2873	1.42062e-08
rs34503060	17	66048679	G	A	0.700432	-0.028387	0.00906469	0.00173856	417314	-3.1316	9.80693	24.2866	1.4213e-08
rs3098947	17	27971685	T	C	0.467184	-0.0333589	0.00831679	6.04561e-05	417314	-4.01103	16.0884	24.2815	1.42633e-08
rs2898252	8	10604164	C	T	0.551131	-0.033197	0.00835874	7.14118e-05	417314	-3.97153	15.7731	24.2799	1.42793e-08
rs7207021	17	28400516	A	C	0.55091	0.0314172	0.00834008	0.000165211	417314	3.76701	14.1904	24.2685	1.4393e-08
rs11763750	7	2080114	A	G	0.284515	-0.031684	0.00924451	0.000609537	417314	-3.42733	11.7466	24.2547	1.45316e-08
rs1788760	18	21137442	G	A	0.654658	-0.0271716	0.00869594	0.00178025	417314	-3.12463	9.76332	24.2495	1.45844e-08
rs9897206	17	28406108	T	C	0.550908	0.0314226	0.00834008	0.000164782	417314	3.76766	14.1953	24.2492	1.45875e-08
rs3800872	7	2110272	G	C	0.301147	-0.0298531	0.00907702	0.00100591	417314	-3.28887	10.8166	24.2088	1.50033e-08
rs770082	12	89776485	A	G	0.36636	0.0241088	0.00857237	0.00491756	417314	2.81238	7.90951	24.2081	1.50104e-08
rs4465649	17	28394747	G	A	0.550895	0.0312163	0.00834116	0.000182243	417314	3.74244	14.0059	24.2035	1.50588e-08
rs55683212	7	2078855	C	G	0.284504	-0.0316365	0.00924449	0.000621169	417314	-3.4222	11.7115	24.1969	1.51278e-08
rs4240670	8	10665848	A	T	0.550765	-0.0329262	0.008349	8.02232e-05	417314	-3.94373	15.553	24.1876	1.52261e-08
rs28576874	17	28438270	T	C	0.44908	-0.0318616	0.00834095	0.000133506	417314	-3.8199	14.5916	24.1721	1.53911e-08
rs4551304	8	10665069	G	A	0.550754	-0.0329167	0.00834859	8.05397e-05	417314	-3.94279	15.5456	24.1577	1.55457e-08
rs8082175	17	28430303	A	C	0.449355	-0.0314232	0.00834076	0.000164934	417314	-3.76743	14.1935	24.1454	1.56796e-08
rs11080121	17	28528842	C	T	0.446107	-0.0324401	0.00834851	0.000102023	417314	-3.88574	15.0989	24.1448	1.56854e-08
rs7002282	8	10666993	G	A	0.550836	-0.0330165	0.00834968	7.67856e-05	417314	-3.95422	15.6359	24.1411	1.57264e-08
rs17471212	4	45191317	G	A	0.153904	0.0420774	0.0114771	0.000246184	417314	3.6662	13.4411	24.1251	1.59018e-08
rs62070312	17	28438877	C	T	0.449056	-0.0318212	0.00834077	0.000136104	417314	-3.81514	14.5553	24.1182	1.5979e-08
rs12453172	17	28441590	C	G	0.449076	-0.0318588	0.00834064	0.00013361	417314	-3.81971	14.5902	24.1082	1.60902e-08
rs17734969	7	2110517	C	T	0.301153	-0.0298096	0.0090777	0.00102407	417314	-3.28383	10.7835	24.104	1.61374e-08
rs4294864	17	28440138	C	G	0.449062	-0.0318303	0.00834074	0.000135497	417314	-3.81624	14.5637	24.1013	1.61669e-08
rs3905581	8	10603705	T	G	0.550777	-0.0329862	0.00835828	7.92939e-05	417314	-3.94653	15.5751	24.1011	1.61699e-08
rs4583306	17	28538715	G	A	0.39145	-0.0316166	0.00854028	0.00021386	417314	-3.70206	13.7052	24.0884	1.63129e-08
rs12453308	17	28441604	T	C	0.449076	-0.0318581	0.00834064	0.00013366	417314	-3.81962	14.5895	24.0839	1.63647e-08
rs6982210	8	10599994	A	G	0.551067	-0.0329026	0.00835845	8.2697e-05	417314	-3.93645	15.4956	24.0654	1.6576e-08
rs55971458	17	28427016	G	A	0.449142	-0.031365	0.0083405	0.000169531	417314	-3.76057	14.1419	24.0545	1.67023e-08
rs59274738	17	28437635	A	C	0.449164	-0.0317407	0.00834228	0.000141916	417314	-3.8048	14.4765	24.0528	1.67222e-08
rs891556	8	10623633	C	G	0.539069	-0.0332456	0.00833714	6.67314e-05	417314	-3.98765	15.9014	24.0505	1.67485e-08
rs704067	12	89726027	A	G	0.374469	0.0238511	0.00853802	0.00521387	417314	2.79352	7.80373	24.0461	1.67999e-08
rs12676417	8	10668634	G	A	0.550875	-0.0329682	0.00834978	7.86792e-05	417314	-3.94839	15.5898	24.0451	1.68115e-08
rs72890684	6	50795449	A	C	0.0353695	0.0686472	0.0220089	0.00181422	417314	3.11907	9.72857	24.0391	1.68826e-08
rs6505158	17	28403348	G	A	0.550908	0.0314176	0.00834008	0.000165181	417314	3.76706	14.1908	24.0341	1.6941e-08
rs9906340	17	28398977	G	A	0.550912	0.0314166	0.00834009	0.000165261	417314	3.76694	14.1898	24.0333	1.69503e-08
rs62084690	17	66035411	G	A	0.677043	-0.0263877	0.00887841	0.00295754	417314	-2.97212	8.8335	24.027	1.70244e-08
rs4350617	17	28423088	A	G	0.449164	-0.0313599	0.0083408	0.000170032	417314	-3.75982	14.1362	24.0263	1.70333e-08
rs11080114	17	28407287	T	C	0.550907	0.0314291	0.00834005	0.000164259	417314	3.76845	14.2013	24.0195	1.71138e-08
rs7221743	17	28407876	G	T	0.55091	0.0314244	0.00834005	0.000164634	417314	3.76789	14.197	24.0159	1.71566e-08
rs56280226	17	28429575	C	T	0.449113	-0.0313693	0.00834206	0.00016966	417314	-3.76038	14.1404	24.0064	1.72703e-08
rs2116094	8	10598822	T	C	0.550622	-0.0327372	0.00835804	8.9714e-05	417314	-3.91685	15.3417	24.0042	1.72969e-08
rs11762636	7	2061111	A	C	0.275811	-0.0320159	0.00934207	0.000610127	417314	-3.42707	11.7448	24.001	1.73353e-08
rs4581755	17	28427898	G	A	0.449142	-0.0313675	0.00834051	0.000169332	417314	-3.76086	14.1441	23.986	1.75167e-08
rs11762545	7	2060775	T	C	0.275811	-0.0320158	0.00934207	0.000610155	417314	-3.42706	11.7447	23.9844	1.75361e-08
rs8065296	17	66018562	A	T	0.712814	-0.0269119	0.00918415	0.0033868	417314	-2.93025	8.58639	23.9792	1.76005e-08
rs2976398	8	143764879	C	G	0.514738	-0.0374213	0.00829007	6.36195e-06	417314	-4.51399	20.3761	23.9755	1.76457e-08
rs12546366	8	10802146	C	T	0.475319	-0.0329657	0.00835661	7.98436e-05	417314	-3.94487	15.562	23.9687	1.77295e-08
rs11783749	8	10802055	A	G	0.475249	-0.0332094	0.00835618	7.06074e-05	417314	-3.97423	15.7945	23.9666	1.77554e-08
rs8182243	17	66018505	C	T	0.712814	-0.0269119	0.00918415	0.0033868	417314	-2.93025	8.58639	23.9632	1.77973e-08
rs11250094	8	10802001	C	G	0.475324	-0.0329059	0.00835644	8.22356e-05	417314	-3.93779	15.5062	23.9624	1.78066e-08
rs4840516	8	10667335	G	C	0.550376	-0.0330649	0.00834997	7.49877e-05	417314	-3.95988	15.6807	23.9529	1.79247e-08
rs56016347	7	2060126	T	C	0.275811	-0.0320158	0.00934207	0.000610155	417314	-3.42706	11.7447	23.9515	1.79428e-08
rs3823624	7	2110346	C	T	0.275295	-0.0318716	0.00933406	0.000638881	417314	-3.41455	11.6591	23.9379	1.81133e-08
rs6505162	17	28444183	C	A	0.440375	-0.0302751	0.00835953	0.000292759	417314	-3.62163	13.1162	23.9266	1.82561e-08
rs1805081	18	21140432	C	T	0.448289	-0.0231955	0.0083466	0.00545193	417314	-2.77904	7.72304	23.9234	1.82964e-08
rs9898424	17	28392946	A	G	0.551085	0.0309997	0.00833891	0.000201224	417314	3.71748	13.8196	23.9179	1.83665e-08
rs10235664	7	2086814	C	T	0.336821	-0.0318299	0.00880994	0.000302733	417314	-3.61295	13.0534	23.917	1.83782e-08
rs2409658	8	10668965	G	A	0.550874	-0.03296	0.0083498	7.9006e-05	417314	-3.9474	15.582	23.9136	1.84216e-08
rs6980805	8	10679842	C	G	0.538361	-0.033164	0.0083309	6.86705e-05	417314	-3.98084	15.8471	23.9094	1.84757e-08
rs71641308	1	78086718	T	C	0.096876	0.0479284	0.0139955	0.000615829	417314	3.42456	11.7276	23.9049	1.85332e-08
rs3924841	17	28407579	G	T	0.55321	0.0309627	0.00835752	0.000211587	417314	3.70477	13.7253	23.8936	1.868e-08
rs55988458	7	2059761	A	G	0.275811	-0.0320158	0.00934207	0.000610169	417314	-3.42706	11.7447	23.8905	1.87198e-08
rs60474271	12	89776845	CT	C	0.373302	0.0231379	0.00854102	0.00674792	417314	2.70903	7.33886	23.8845	1.87989e-08
rs11250076	8	10647823	G	A	0.488174	-0.0301986	0.00831802	0.000282866	417314	-3.6305	13.1806	23.8666	1.90344e-08
rs11777007	8	10801857	T	C	0.474877	-0.0332082	0.0083582	7.09349e-05	417314	-3.97313	15.7857	23.866	1.90425e-08
rs7211282	17	66024595	A	G	0.712988	-0.0267148	0.00916487	0.00355795	417314	-2.91491	8.49672	23.8536	1.92066e-08
rs9890886	17	28391076	G	A	0.551162	0.0308153	0.00833694	0.000218827	417314	3.69624	13.6622	23.8504	1.92497e-08
rs9893169	17	28414859	T	A	0.550802	0.0313122	0.00834052	0.000173876	417314	3.75423	14.0942	23.8352	1.94538e-08
rs56129908	17	28421382	A	T	0.449181	-0.0313765	0.00834191	0.000169025	417314	-3.76131	14.1474	23.8099	1.97997e-08
rs7797112	7	2085165	C	T	0.336695	-0.0317147	0.00881072	0.000318757	417314	-3.59956	12.9568	23.8089	1.9814e-08
rs6504535	17	65773808	T	C	0.800916	-0.0427584	0.0104471	4.26098e-05	417314	-4.09285	16.7514	23.8036	1.98868e-08
rs11772627	7	2109821	C	G	0.275364	-0.0315296	0.00933682	0.000733061	417314	-3.37691	11.4035	23.7989	1.99524e-08
rs12673687	7	2081873	T	C	0.332657	-0.0325546	0.00885031	0.000234736	417314	-3.67836	13.5303	23.7976	1.99693e-08
rs1073913	8	10611708	C	A	0.550434	-0.0329332	0.0083558	8.10214e-05	417314	-3.94136	15.5343	23.7975	1.99711e-08
rs8065059	17	28417376	C	T	0.550843	0.0313867	0.00834092	0.0001679	417314	3.76298	14.16	23.7908	2.00643e-08
rs55993248	7	2071132	G	A	0.284496	-0.0317529	0.00924498	0.000593403	417314	-3.43461	11.7965	23.7832	2.01708e-08
rs8065261	17	28418041	T	C	0.55081	0.0313891	0.00834057	0.000167602	417314	3.76342	14.1634	23.7764	2.02667e-08
rs9969626	8	10670801	C	A	0.552135	-0.0328034	0.00835759	8.67361e-05	417314	-3.92498	15.4055	23.7681	2.03842e-08
rs539073517	17	28427783	CA	C	0.449101	-0.0314322	0.0083412	0.000164361	417314	-3.76831	14.2001	23.7654	2.04229e-08
rs7801349	7	2085553	C	T	0.336698	-0.0317075	0.00881058	0.000319691	417314	-3.5988	12.9513	23.7649	2.04292e-08
rs55657712	17	28313194	T	C	0.449378	-0.0304523	0.00833606	0.000259113	417314	-3.65308	13.345	23.7541	2.0583e-08
rs7406141	17	66021986	C	T	0.713121	-0.0268161	0.00918754	0.00351447	417314	-2.91875	8.51908	23.7387	2.0805e-08
rs56216220	17	28209182	A	G	0.474025	-0.0306671	0.00829331	0.00021746	417314	-3.69781	13.6738	23.7353	2.08541e-08
rs6565176	16	30174926	C	T	0.581683	-0.0236901	0.00838342	0.00471574	417314	-2.82583	7.9853	23.7228	2.10369e-08
rs6504574	17	66023011	A	G	0.71314	-0.0268134	0.00918757	0.00351787	417314	-2.91844	8.51731	23.7074	2.12636e-08
rs770083	12	89776284	C	T	0.373366	0.023262	0.00853684	0.00643206	417314	2.7249	7.42506	23.7073	2.12651e-08
rs1367085	18	21079654	C	T	0.450248	-0.0232305	0.00836286	0.00547255	417314	-2.77782	7.71627	23.6901	2.15202e-08
rs7406031	17	66021753	T	C	0.71314	-0.0268134	0.00918757	0.00351787	417314	-2.91844	8.51731	23.6755	2.174e-08
rs10506965	12	89775029	G	T	0.626684	-0.0233153	0.00853302	0.00628811	417314	-2.73236	7.4658	23.668	2.18542e-08
rs9646436	17	28209059	T	C	0.474028	-0.0306762	0.0082933	0.000216526	417314	-3.69891	13.682	23.6518	2.21016e-08
rs9646438	17	28209091	T	C	0.474028	-0.0306762	0.0082933	0.000216526	417314	-3.69891	13.682	23.6518	2.21016e-08
rs7833435	8	10801137	G	A	0.475512	-0.0335499	0.00835675	5.95182e-05	417314	-4.01471	16.1179	23.6413	2.22635e-08
rs181476247	6	50543345	T	A	0.00886543	0.132982	0.0436721	0.0023267	417314	3.04501	9.27209	23.6382	2.23122e-08
rs9646437	17	28209065	A	G	0.474028	-0.0306762	0.0082933	0.000216526	417314	-3.69891	13.682	23.6287	2.24594e-08
rs9891871	17	28370191	T	C	0.550801	0.030527	0.00833851	0.000251258	417314	3.66097	13.4027	23.6	2.29132e-08
rs4841452	8	10687121	G	A	0.538927	-0.0328517	0.00833121	8.03989e-05	417314	-3.94321	15.5489	23.5989	2.29303e-08
rs12600855	17	28279591	C	A	0.449373	-0.0304177	0.00833608	0.000263336	417314	-3.64892	13.3146	23.5906	2.30635e-08
rs9902453	17	28349095	A	G	0.550939	0.0308247	0.00833992	0.000218988	417314	3.69604	13.6607	23.581	2.32183e-08
rs4328498	17	28344276	A	G	0.550646	0.030414	0.00833626	0.000263876	417314	3.6484	13.3108	23.5645	2.34866e-08
rs7814757	8	10675188	C	T	0.55022	-0.032903	0.00835407	8.1971e-05	417314	-3.93856	15.5122	23.5543	2.36531e-08
rs4239227	17	28389103	C	A	0.551163	0.030808	0.00833695	0.000219579	417314	3.69536	13.6557	23.5536	2.36653e-08
rs4795525	17	28388487	A	T	0.551163	0.0308079	0.00833695	0.000219589	417314	3.69534	13.6556	23.5535	2.36665e-08
rs4808153	19	18831697	G	C	0.528676	-0.0250521	0.00828695	0.00250219	417314	-3.02308	9.139	23.5444	2.38169e-08
rs62085660	17	66097739	G	C	0.706848	-0.029342	0.00912209	0.00129727	417314	-3.21659	10.3464	23.5437	2.3828e-08
rs9900911	17	28330280	G	T	0.551217	0.0303852	0.00833738	0.00026796	417314	3.64445	13.282	23.539	2.39067e-08
rs113985803	17	65989971	A	G	0.743349	-0.0264197	0.00951845	0.00550947	417314	-2.77563	7.70412	23.5353	2.39682e-08
rs2898251	8	10620339	C	G	0.551211	-0.0327405	0.00835289	8.86748e-05	417314	-3.91966	15.3637	23.53	2.40573e-08
rs4075014	17	28305674	T	C	0.449293	-0.0305137	0.00833738	0.000252342	417314	-3.65987	13.3946	23.5245	2.41498e-08
rs6601523	8	10635141	A	G	0.533669	-0.0342505	0.00832332	3.87168e-05	417314	-4.115	16.9333	23.5234	2.41684e-08
rs55773130	7	2070554	C	T	0.275373	-0.0316001	0.0093444	0.000720344	417314	-3.38172	11.436	23.5158	2.42961e-08
rs55952733	7	2070680	A	G	0.275373	-0.0316001	0.0093444	0.000720344	417314	-3.38172	11.436	23.5158	2.42961e-08
rs4808846	19	18814330	G	A	0.528966	-0.0250562	0.00829071	0.0025094	417314	-3.0222	9.1337	23.5081	2.44259e-08
rs7257332	19	18821024	C	T	0.529594	-0.0248978	0.00828954	0.0026687	417314	-3.00352	9.02113	23.505	2.44791e-08
rs9747395	17	28352119	T	G	0.550596	0.0303308	0.0083363	0.000274334	417314	3.6384	13.238	23.4772	2.4957e-08
rs6601512	8	10585596	A	G	0.526283	-0.0300741	0.00835024	0.000316286	417314	-3.60159	12.9714	23.4772	2.49578e-08
rs7220151	17	28334710	A	G	0.550646	0.030414	0.00833626	0.000263876	417314	3.6484	13.3108	23.4735	2.50217e-08
rs7217638	17	28336772	C	T	0.550646	0.030414	0.00833626	0.000263876	417314	3.6484	13.3108	23.4735	2.50217e-08
rs4470910	7	2071723	T	C	0.275373	-0.0315975	0.0093444	0.000721091	417314	-3.38144	11.4341	23.465	2.51695e-08
rs6505155	17	28372783	T	A	0.550633	0.0304573	0.00833642	0.000258666	417314	3.65352	13.3482	23.4463	2.55e-08
rs62444919	7	2109499	T	C	0.274661	-0.0310688	0.00934696	0.000887524	417314	-3.32395	11.0486	23.4379	2.56495e-08
rs4994355	17	28386284	A	T	0.550469	0.0303837	0.00833626	0.000267639	417314	3.64476	13.2843	23.4355	2.56922e-08
rs34417254	17	66097429	C	T	0.707193	-0.0291943	0.00912598	0.00137889	417314	-3.19903	10.2338	23.4327	2.57416e-08
rs6984744	8	10616265	C	A	0.551304	-0.0329126	0.00835324	8.14479e-05	417314	-3.9401	15.5244	23.4312	2.57691e-08
rs718741	8	10614384	T	C	0.550315	-0.0326741	0.00835446	9.19242e-05	417314	-3.91098	15.2957	23.4299	2.57918e-08
rs7223786	17	28332107	C	T	0.550206	0.0305714	0.00833862	0.000246144	417314	3.66624	13.4413	23.4283	2.58213e-08
rs4344802	17	28341955	C	T	0.550646	0.030414	0.00833626	0.000263876	417314	3.6484	13.3108	23.428	2.58266e-08
rs4840513	8	10612806	T	G	0.550493	-0.0327315	0.00835793	8.99477e-05	417314	-3.91622	15.3368	23.4255	2.58721e-08
rs7212741	17	28322941	A	G	0.44913	-0.0303904	0.00833718	0.000267221	417314	-3.64517	13.2872	23.4154	2.60547e-08
rs4291964	17	28338304	G	A	0.550669	0.0303933	0.00833659	0.000266588	417314	3.64577	13.2916	23.4111	2.61317e-08
rs4721359	7	2104951	G	A	0.328076	-0.0303704	0.00886657	0.000614186	417314	-3.42527	11.7325	23.4072	2.62026e-08
rs9912741	17	28359511	A	G	0.550485	0.0303647	0.00833837	0.000270994	417314	3.64156	13.261	23.4068	2.62104e-08
rs10098699	8	10676756	T	C	0.537985	-0.0326682	0.00833274	8.83772e-05	417314	-3.92046	15.37	23.4029	2.62819e-08
rs62084693	17	66036110	T	C	0.721904	-0.0264818	0.00927923	0.00431897	417314	-2.85388	8.14463	23.4012	2.63128e-08
rs2277130	8	10677601	C	G	0.537955	-0.0324757	0.00833284	9.72658e-05	417314	-3.89731	15.1891	23.4006	2.63241e-08
rs1968400	8	10615431	C	G	0.552956	-0.0324262	0.00836205	0.000105412	417314	-3.87778	15.0372	23.3969	2.63918e-08
rs2116095	8	10635297	C	T	0.533709	-0.0341387	0.00832341	4.10431e-05	417314	-4.10153	16.8225	23.3873	2.6569e-08
rs9890205	17	28382704	T	C	0.550676	0.0303285	0.00833655	0.000274751	417314	3.63802	13.2352	23.384	2.66296e-08
rs11250067	8	10606954	C	T	0.552978	-0.0326107	0.00836568	9.69282e-05	417314	-3.89815	15.1956	23.3628	2.70261e-08
rs34653170	8	10676542	T	G	0.537985	-0.0326649	0.00833275	8.85279e-05	417314	-3.92006	15.3669	23.3525	2.72192e-08
rs12150261	17	28320473	T	G	0.449133	-0.0304034	0.00833713	0.000265589	417314	-3.64675	13.2988	23.3492	2.72829e-08
rs12602258	17	28317657	T	A	0.44913	-0.0303901	0.00833718	0.000267258	417314	-3.64513	13.287	23.3388	2.74803e-08
rs12527048	6	50666968	T	C	0.028714	0.0709204	0.0245425	0.00385612	417314	2.8897	8.35035	23.3349	2.75549e-08
rs4841438	8	10606756	G	A	0.552978	-0.0326148	0.00836574	9.67453e-05	417314	-3.89862	15.1992	23.3346	2.75605e-08
rs12600993	17	28291222	A	T	0.4494	-0.0303414	0.00833611	0.000272891	417314	-3.63976	13.2478	23.3271	2.77053e-08
rs55669488	4	140943275	A	T	0.356519	-0.0278556	0.0087137	0.00138979	417314	-3.19676	10.2193	23.323	2.77848e-08
rs7814142	8	10637552	A	G	0.533096	-0.0342898	0.00832445	3.80251e-05	417314	-4.11917	16.9675	23.3225	2.77937e-08
rs4575590	17	28361969	G	C	0.550653	0.0303858	0.0083363	0.000267399	417314	3.645	13.286	23.3153	2.79347e-08
rs8071742	17	28361669	C	A	0.550642	0.0303779	0.00833635	0.000268405	417314	3.64403	13.2789	23.3091	2.80556e-08
rs7212497	17	28335949	G	T	0.550639	0.0303955	0.0083363	0.000266183	417314	3.64616	13.2945	23.3	2.82336e-08
rs11668971	19	18815611	C	T	0.529325	-0.0246129	0.00829016	0.00298841	417314	-2.96893	8.81454	23.2941	2.83492e-08
rs9304955	19	18824870	G	A	0.529302	-0.0246519	0.0082894	0.00294029	417314	-2.97391	8.84412	23.2919	2.83933e-08
rs8072664	17	28333385	G	A	0.550646	0.030414	0.00833626	0.000263876	417314	3.6484	13.3108	23.2915	2.84002e-08
rs56369810	4	140943274	A	G	0.356519	-0.0278565	0.0087137	0.00138928	417314	-3.19686	10.2199	23.271	2.8809e-08
rs6505152	17	28331466	C	T	0.551217	0.0303852	0.00833738	0.00026796	417314	3.64445	13.282	23.2663	2.89024e-08
rs62086903	17	66016006	C	T	0.280409	0.0267986	0.00925284	0.00377642	417314	2.89626	8.3883	23.261	2.90094e-08
rs9911794	17	28349466	C	T	0.550596	0.0303308	0.0083363	0.000274334	417314	3.6384	13.238	23.2586	2.90594e-08
rs56305452	17	65990500	A	C	0.743032	-0.0263657	0.00951524	0.00559036	417314	-2.77089	7.67784	23.2498	2.92362e-08
rs4074170	17	28381141	G	C	0.550676	0.0303285	0.00833655	0.000274751	417314	3.63802	13.2352	23.2479	2.92755e-08
rs57719820	17	28335088	C	A	0.550646	0.030414	0.00833626	0.000263876	417314	3.6484	13.3108	23.246	2.9314e-08
rs9896062	17	28357047	A	G	0.550568	0.0303524	0.00833745	0.000272113	417314	3.64049	13.2532	23.241	2.94162e-08
rs757318	19	18820308	A	C	0.529068	-0.0246048	0.00828662	0.00298552	417314	-2.96922	8.81627	23.2366	2.95078e-08
rs4808152	19	18826052	G	A	0.529302	-0.0246495	0.0082894	0.00294313	417314	-2.97362	8.8424	23.2337	2.95665e-08
rs7213902	17	28322935	T	C	0.44913	-0.0303904	0.00833718	0.000267221	417314	-3.64517	13.2872	23.2337	2.95673e-08
rs796374	12	89771512	C	T	0.375074	0.0223884	0.00852112	0.00860399	417314	2.6274	6.90324	23.2254	2.97386e-08
rs9910622	17	28341085	A	C	0.550646	0.030414	0.00833626	0.000263876	417314	3.6484	13.3108	23.2233	2.97818e-08
rs9904336	17	28357080	A	T	0.550568	0.0303524	0.00833745	0.000272113	417314	3.64049	13.2532	23.2183	2.98847e-08
rs56166763	4	140943169	C	G	0.356207	-0.0278157	0.00871738	0.00141867	417314	-3.19083	10.1814	23.2025	3.0215e-08
rs11880870	19	18830704	G	A	0.529304	-0.0246583	0.00828951	0.00293339	417314	-2.97464	8.84848	23.2003	3.02618e-08
rs4075623	17	28386526	G	A	0.550681	0.0303147	0.00833667	0.000276573	417314	3.63631	13.2227	23.1999	3.02713e-08
rs6601522	8	10629061	T	G	0.560834	-0.0318574	0.00837047	0.000141277	417314	-3.80593	14.4851	23.1927	3.04221e-08
rs59145075	17	65781937	C	T	0.206098	0.0417307	0.0102264	4.49035e-05	417314	4.08068	16.652	23.1907	3.0466e-08
rs2409663	8	10643233	T	G	0.502471	-0.0298654	0.00832069	0.000331574	417314	-3.58929	12.883	23.1896	3.04879e-08
rs62084675	17	66027025	G	A	0.713075	-0.0264042	0.00918797	0.00405593	417314	-2.87378	8.25861	23.1751	3.07971e-08
rs139693745	17	28350600	A	T	0.550596	0.0303308	0.0083363	0.000274334	417314	3.6384	13.238	23.1679	3.0953e-08
rs111422442	17	61692495	T	C	0.227661	-0.0368976	0.00992426	0.000200872	417314	-3.71792	13.8229	23.1618	3.10837e-08
rs10506971	12	89757937	A	G	0.625167	-0.0225035	0.00852234	0.00827752	417314	-2.64053	6.9724	23.1582	3.11621e-08
rs4994353	17	28386280	A	T	0.550686	0.0303753	0.00833666	0.000268869	417314	3.64358	13.2757	23.1555	3.12216e-08
rs12819667	12	89763529	T	C	0.625228	-0.0224728	0.00852311	0.00837182	417314	-2.63669	6.95213	23.141	3.1538e-08
rs2279574	12	89745477	A	C	0.624964	-0.0221553	0.00852765	0.0093754	417314	-2.59805	6.74989	23.1389	3.15834e-08
rs1427828	12	89762499	G	C	0.625172	-0.022481	0.00852215	0.00834084	417314	-2.63795	6.95878	23.1376	3.16126e-08
rs115854334	6	50688464	G	A	0.0287044	0.0708648	0.0245426	0.0038841	417314	2.88742	8.3372	23.1261	3.1866e-08
rs4841441	8	10630898	A	C	0.560864	-0.0317599	0.00836977	0.000147884	417314	-3.7946	14.399	23.1186	3.20328e-08
rs704061	12	89771903	C	T	0.375151	0.0222552	0.00852071	0.00900409	417314	2.6119	6.822	23.1046	3.23473e-08
rs11150585	16	30184286	G	A	0.606616	-0.0238039	0.00847962	0.00499758	417314	-2.80719	7.88031	23.086	3.27685e-08
rs4240669	8	10629987	T	C	0.560794	-0.0317757	0.00836984	0.000146784	417314	-3.79645	14.4131	23.0841	3.28124e-08
rs75604722	6	50631626	T	C	0.0088269	0.132741	0.0437735	0.00242566	417314	3.03245	9.19576	23.0725	3.30781e-08
rs11250073	8	10632236	T	G	0.542627	-0.0321183	0.0083399	0.00011756	417314	-3.85116	14.8314	23.0624	3.3313e-08
rs12102320	16	30178516	C	A	0.606533	-0.023832	0.0084778	0.00493719	417314	-2.81111	7.90232	23.0592	3.33868e-08
rs34796300	11	13315205	C	T	0.500099	0.0246606	0.00831124	0.0030058	417314	2.96714	8.80391	23.0573	3.34297e-08
rs10481451	8	10649328	C	T	0.554095	-0.0325864	0.00835445	9.59975e-05	417314	-3.90048	15.2138	23.0557	3.34684e-08
rs35535570	1	78259756	A	G	0.0967626	0.0472734	0.0139974	0.000731998	417314	3.3773	11.4061	23.0342	3.39734e-08
rs11250077	8	10656437	C	T	0.552188	-0.0328676	0.00834729	8.23266e-05	417314	-3.93752	15.504	23.0269	3.41454e-08
rs62442944	7	2015047	G	T	0.272422	-0.0312852	0.00937111	0.000842423	417314	-3.33847	11.1454	23.0251	3.41891e-08
rs11650332	17	65976054	A	G	0.6838	-0.026983	0.00891947	0.00248485	417314	-3.02518	9.15171	23.0233	3.42304e-08
rs8073934	17	65773705	G	T	0.801592	-0.0417728	0.0104553	6.45892e-05	417314	-3.99537	15.963	23.0166	3.43912e-08
rs1427829	12	89760744	G	A	0.625189	-0.0224267	0.0085235	0.00850942	417314	-2.63116	6.92301	23.0124	3.44921e-08
rs62442924	7	1989976	T	C	0.287197	-0.0317368	0.00922825	0.000583674	417314	-3.43909	11.8274	22.995	3.49123e-08
rs8057425	16	30182541	C	T	0.606521	-0.0237886	0.00847786	0.00501661	417314	-2.80597	7.87345	22.9819	3.52331e-08
rs10107289	8	10634248	C	T	0.544941	-0.0325257	0.00835298	9.86416e-05	417314	-3.8939	15.1625	22.9638	3.56794e-08
rs11250072	8	10632121	T	C	0.542669	-0.0320787	0.00834002	0.000119889	417314	-3.84636	14.7945	22.942	3.62244e-08
rs2409669	8	10623969	G	A	0.552899	-0.032361	0.00835915	0.000108246	417314	-3.87133	14.9872	22.9415	3.62389e-08
rs8081806	17	66000941	A	G	0.656815	-0.0250393	0.00874319	0.00418514	417314	-2.86386	8.20171	22.9407	3.62576e-08
rs7209427	17	65997664	A	T	0.656922	-0.0251905	0.00874414	0.00396607	417314	-2.88084	8.29926	22.9268	3.66112e-08
rs13331817	16	30172627	G	A	0.581537	-0.0230115	0.0084024	0.00616865	417314	-2.73868	7.50038	22.8567	3.84434e-08
rs12947658	17	65903006	G	A	0.682716	-0.0268165	0.00891094	0.00261776	417314	-3.00939	9.05643	22.8555	3.84753e-08
rs11250074	8	10632259	T	A	0.542627	-0.0321173	0.0083399	0.00011762	417314	-3.85104	14.8305	22.8431	3.88087e-08
rs4468667	17	65903629	A	G	0.682823	-0.026663	0.00891169	0.00277236	417314	-2.99191	8.95154	22.8258	3.92792e-08
rs2116093	8	10613299	G	C	0.5522	-0.0320225	0.00836223	0.000128446	417314	-3.82942	14.6645	22.7914	4.02319e-08
rs60856912	17	65892343	T	G	0.218688	0.0275335	0.010088	0.006346	417314	2.72933	7.44925	22.7863	4.03752e-08
rs62152757	2	105449067	A	C	0.192176	0.0367221	0.0104715	0.00045343	417314	3.50686	12.2981	22.7716	4.07902e-08
rs62084759	17	66097292	G	A	0.708789	-0.0285821	0.00914633	0.0017782	417314	-3.12498	9.7655	22.7582	4.11729e-08
rs1821002	8	10640065	G	C	0.532655	-0.033525	0.00832505	5.64924e-05	417314	-4.027	16.2168	22.757	4.12066e-08
rs8079078	17	65821166	A	C	0.682223	-0.0262114	0.00890673	0.00325185	417314	-2.94288	8.66052	22.7389	4.17309e-08
rs2005309	8	10652170	C	T	0.553849	-0.0323688	0.00835431	0.000106846	417314	-3.8745	15.0118	22.734	4.18714e-08
rs7834466	8	10634805	T	G	0.542702	-0.0321125	0.00833877	0.000117644	417314	-3.85099	14.8301	22.7295	4.20032e-08
rs3733385	4	140951417	C	T	0.333789	-0.0315704	0.00887481	0.000374671	417314	-3.5573	12.6544	22.7107	4.25575e-08
rs4593498	8	10655470	G	C	0.552117	-0.0329322	0.00834704	7.96746e-05	417314	-3.94537	15.566	22.6961	4.29923e-08
rs1933720	6	98297832	C	T	0.345064	-0.0266003	0.0087654	0.00240785	417314	-3.03469	9.20936	22.692	4.31155e-08
rs7813706	8	10633682	T	A	0.542768	-0.03198	0.00833997	0.000125797	417314	-3.83455	14.7037	22.6842	4.33502e-08
rs4791295	17	65997317	A	G	0.267007	0.025293	0.00939724	0.0071123	417314	2.69153	7.24436	22.6832	4.3381e-08
rs1912528	4	140945966	T	C	0.355701	-0.0276747	0.00872118	0.00150727	417314	-3.17327	10.0697	22.6744	4.36472e-08
rs8081714	17	66001130	G	A	0.732655	-0.0252781	0.00939295	0.00712016	417314	-2.69118	7.24244	22.6618	4.40322e-08
rs1115866	8	10638333	T	C	0.531986	-0.0340356	0.00832494	4.3437e-05	417314	-4.08839	16.7149	22.6587	4.41279e-08
rs200054342	16	53798630	CT	C	0.101261	-0.0385048	0.0138343	0.00538109	417314	-2.78329	7.74668	22.6485	4.44421e-08
rs28828150	4	140915832	G	T	0.538878	0.0312527	0.00832264	0.000173241	417314	3.75514	14.1011	22.6311	4.49831e-08
rs6993841	8	10632684	A	G	0.542697	-0.0317943	0.00833918	0.000137486	417314	-3.81264	14.5362	22.6198	4.53399e-08
rs12942774	17	65967562	G	A	0.683419	-0.0265579	0.00891554	0.00289348	417314	-2.97883	8.87344	22.6104	4.56376e-08
rs4321967	8	10641407	T	C	0.501775	-0.0301201	0.00831983	0.000294286	417314	-3.62028	13.1064	22.5904	4.62799e-08
rs74564337	17	65999567	T	C	0.267126	0.0251906	0.0093954	0.00733652	417314	2.68116	7.18864	22.5819	4.65541e-08
rs6504167	17	61693194	C	G	0.228268	-0.0363468	0.00991032	0.000244867	417314	-3.66757	13.4511	22.5791	4.66436e-08
rs17314832	4	140946939	T	C	0.355463	-0.0275273	0.00872319	0.00160144	417314	-3.15565	9.9581	22.5728	4.68489e-08
rs10097283	8	10659406	C	G	0.553608	-0.0318117	0.008357	0.00014089	417314	-3.80659	14.4902	22.5653	4.70938e-08
rs6504568	17	65999648	T	C	0.732901	-0.0251297	0.00939517	0.00747842	417314	-2.67475	7.15427	22.563	4.71718e-08
rs1115867	8	10638750	A	T	0.532227	-0.0337846	0.00832595	4.95473e-05	417314	-4.05775	16.4653	22.5175	4.86901e-08
rs12528623	6	50633619	G	A	0.0262331	0.0779078	0.0256046	0.00234444	417314	3.04273	9.25819	22.5103	4.89346e-08
rs10089615	8	10634132	T	C	0.542496	-0.0318272	0.00834047	0.000135634	417314	-3.816	14.5618	22.5093	4.89707e-08
rs6504570	17	66006697	G	T	0.65754	-0.0245258	0.00874818	0.00505475	417314	-2.80353	7.85979	22.5061	4.90789e-08
rs1402671	4	140944844	C	A	0.356151	-0.0274534	0.00871784	0.00163772	417314	-3.14911	9.91687	22.5017	4.92283e-08

## Sheet: Table S6
Table S6: Shared pleiotropic loci between GERD and AFPR identified by PLACO (T.placo > 0, p.placo < 5E-8)
SNP	CHR	BP	effect_allele	other_allele	eaf	beta	se	pval	N	Z	Z_square	T.placo	p.placo
rs1788808	18	21090023	G	A	0.507026	-0.0337988	0.0083058	4.71542e-05	417314	-4.0693	16.5592	35.3146	6.59142e-12
rs1652348	18	21147509	T	C	0.506472	-0.0335447	0.00829763	5.28421e-05	417314	-4.04268	16.3433	34.8281	9.22357e-12
rs1788817	18	21097460	G	A	0.506698	-0.03345	0.00830466	5.62872e-05	417314	-4.02786	16.2236	34.7039	1.00501e-11
rs1788761	18	21133084	G	A	0.506494	-0.0332645	0.00829682	6.08976e-05	417314	-4.00931	16.0745	34.462	1.18775e-11
rs1367083	18	21100240	T	C	0.506512	-0.0332143	0.00830294	6.32616e-05	417314	-4.00031	16.0024	34.4596	1.18977e-11
rs1631685	18	21134239	T	C	0.506494	-0.0332628	0.00829682	6.09509e-05	417314	-4.0091	16.0729	34.4352	1.20993e-11
rs1618725	18	21126952	T	C	0.506427	-0.0332531	0.00829793	6.13917e-05	417314	-4.0074	16.0592	34.3956	1.24354e-11
rs4800490	18	21126081	C	A	0.507763	-0.0329243	0.00829708	7.24236e-05	417314	-3.96818	15.7464	34.2571	1.36836e-11
rs891387	18	21103909	C	T	0.511227	-0.0329808	0.0083304	7.52367e-05	417314	-3.95909	15.6744	34.1787	1.4446e-11
rs1623060	18	21143183	T	C	0.507918	-0.0330414	0.00829762	6.83282e-05	417314	-3.98203	15.8566	33.979	1.65826e-11
rs2960578	18	21143739	G	T	0.507891	-0.0329954	0.00829789	6.99794e-05	417314	-3.97636	15.8114	33.9554	1.68552e-11
rs1652343	18	21131929	C	T	0.507643	-0.0329154	0.00829771	7.28434e-05	417314	-3.96681	15.7355	33.9481	1.69405e-11
rs72887104	6	50879542	G	A	0.039395	0.0783833	0.0208006	0.00016435	417314	3.76832	14.2002	33.316	2.62227e-11
rs1788783	18	21161134	T	C	0.503038	-0.0329966	0.00829821	6.9981e-05	417314	-3.97635	15.8114	33.1734	2.89384e-11
rs72891726	6	50871163	G	A	0.0394598	0.0775076	0.0207762	0.000191025	417314	3.7306	13.9173	32.9893	3.2867e-11
rs1652344	18	21128857	C	T	0.509402	-0.0317682	0.00829902	0.00012922	417314	-3.82795	14.6532	32.9542	3.36734e-11
rs6507720	18	21119291	G	A	0.491939	-0.0316078	0.00830089	0.00014023	417314	-3.80776	14.499	32.9435	3.39235e-11
rs546979	6	50956564	G	A	0.362348	0.0343888	0.00864725	6.98329e-05	417314	3.97685	15.8153	32.8874	3.52674e-11
rs4800488	18	21117571	A	C	0.491809	-0.0314267	0.00830135	0.000153253	417314	-3.78573	14.3318	32.6585	4.1316e-11
rs4474742	17	28065578	T	A	0.499987	0.0361391	0.00828875	1.3005e-05	417314	4.36002	19.0098	32.6321	4.2076e-11
rs1140458	18	21119777	A	G	0.491738	-0.0314199	0.00830074	0.000153592	417314	-3.78519	14.3277	32.5829	4.35322e-11
rs7233671	18	21085085	A	G	0.492234	-0.0316878	0.00830776	0.000136603	417314	-3.81424	14.5484	32.5815	4.35755e-11
rs12964689	18	21116998	G	A	0.491693	-0.0313659	0.00830148	0.00015787	417314	-3.77835	14.2759	32.5712	4.38867e-11
rs7234958	18	21085857	A	G	0.492275	-0.0316639	0.00830807	0.000138283	417314	-3.81122	14.5254	32.5557	4.43597e-11
rs2356683	18	21101011	A	G	0.492015	-0.0316821	0.00830805	0.00013706	417314	-3.81342	14.5422	32.5164	4.55797e-11
rs6507705	18	21091121	T	C	0.491878	-0.0317283	0.00830801	0.000133995	417314	-3.819	14.5848	32.5032	4.60007e-11
rs1429935	18	21086216	C	A	0.492373	-0.0316033	0.00830894	0.000142649	417314	-3.80353	14.4668	32.49	4.64222e-11
rs6507716	18	21115060	G	A	0.491864	-0.0316753	0.00830727	0.000137312	417314	-3.81296	14.5387	32.4755	4.68888e-11
rs6507708	18	21101456	A	C	0.492015	-0.0316779	0.00830799	0.000137322	417314	-3.81294	14.5385	32.4648	4.72383e-11
rs11665096	18	21118025	C	G	0.491644	-0.0313806	0.00830198	0.000156895	417314	-3.77989	14.2876	32.4193	4.8747e-11
rs7239575	18	21120035	C	T	0.493336	-0.031281	0.00830054	0.000164199	417314	-3.76855	14.202	32.3926	4.96563e-11
rs4800162	18	21117419	T	G	0.491734	-0.0313887	0.00830069	0.000155916	417314	-3.78146	14.2994	32.3855	4.99002e-11
rs2510344	18	21113285	C	T	0.493465	-0.0312947	0.00830656	0.000164915	417314	-3.76747	14.1938	32.3631	5.068e-11
rs57440424	18	21108614	A	G	0.491743	-0.0314394	0.00830736	0.000154003	417314	-3.78452	14.3226	32.358	5.08577e-11
rs1805082	18	21120444	C	T	0.493296	-0.0311521	0.00829787	0.00017388	417314	-3.75423	14.0942	32.2929	5.32003e-11
rs58609749	18	21108613	C	T	0.493168	-0.0312494	0.00830772	0.000168904	417314	-3.76149	14.1488	32.1377	5.92319e-11
rs72899088	6	50916689	T	C	0.0393996	0.0784242	0.0208066	0.000163768	417314	3.7692	14.2069	32.0459	6.31129e-11
rs72889996	6	50839942	T	C	0.0391521	0.0778617	0.0208706	0.000190959	417314	3.73069	13.918	32.0307	6.37801e-11
rs74388152	6	50702485	A	G	0.129921	0.0452622	0.0122713	0.000225606	417314	3.68846	13.6047	31.9676	6.66291e-11
rs12457261	18	21146085	T	C	0.492817	-0.0315101	0.00830148	0.000147214	417314	-3.79572	14.4075	31.9229	6.87226e-11
rs2435307	18	21127910	T	C	0.491739	-0.0311537	0.00829757	0.000173644	417314	-3.75456	14.0967	31.7171	7.92371e-11
rs12528998	6	50664180	C	A	0.122711	0.0479647	0.0125538	0.000133061	417314	3.82073	14.598	31.6233	8.45547e-11
rs8112818	19	18812785	G	A	0.457818	-0.0311425	0.00832231	0.000182524	417314	-3.74205	14.0029	31.5421	8.94394e-11
rs4808845	19	18812024	G	A	0.457714	-0.030966	0.00832226	0.000198536	417314	-3.72086	13.8448	31.1588	1.16611e-10
rs1038088	17	28074563	G	T	0.513331	0.0339993	0.0082829	4.04744e-05	417314	4.10476	16.849	31.0485	1.25868e-10
rs4808844	19	18811966	G	A	0.457527	-0.0306199	0.00832221	0.000233878	417314	-3.6793	13.5372	30.9232	1.37272e-10
rs1652376	18	21109466	T	G	0.481177	-0.0293288	0.0083085	0.000415595	417314	-3.52998	12.4607	30.9038	1.39132e-10
rs2617866	17	28076217	G	A	0.513353	0.0340359	0.00828267	3.96862e-05	417314	4.10929	16.8863	30.8774	1.41693e-10
rs2244585	17	28072176	A	G	0.513359	0.034027	0.00828263	3.98694e-05	417314	4.10824	16.8776	30.8438	1.45026e-10
rs112367099	17	28083077	C	A	0.513181	0.0338146	0.00828391	4.46581e-05	417314	4.08196	16.6624	30.7231	1.57676e-10
rs1788781	18	21165080	A	C	0.494647	-0.0323576	0.00830453	9.76427e-05	417314	-3.89638	15.1818	30.4881	1.85534e-10
rs7258722	19	18808915	A	T	0.45848	-0.0306269	0.00832813	0.000235505	417314	-3.67752	13.5242	30.2604	2.17237e-10
rs2927759	17	28077472	A	T	0.508362	0.036967	0.00828551	8.13355e-06	417314	4.46164	19.9063	30.0366	2.53661e-10
rs67206808	17	28190096	T	A	0.51183	-0.0364618	0.00828102	1.06736e-05	417314	-4.40306	19.3869	29.9938	2.61301e-10
rs6536588	4	140862671	T	C	0.354393	-0.0312194	0.00871085	0.000338408	417314	-3.58397	12.8448	29.7007	3.20147e-10
rs809955	4	140874760	A	G	0.3552	-0.0307783	0.00870647	0.000407605	417314	-3.53511	12.497	29.615	3.39726e-10
rs769662	4	140868894	A	G	0.357077	-0.0315524	0.00869717	0.000285746	417314	-3.62789	13.1616	29.5712	3.5021e-10
rs6830759	4	140865267	G	A	0.355492	-0.0308056	0.00870634	0.000402717	417314	-3.5383	12.5195	29.5142	3.643e-10
rs77706698	17	65953348	A	G	0.175817	0.0379086	0.0108811	0.000494197	417314	3.48389	12.1375	29.355	4.06805e-10
rs28512206	17	66089873	A	T	0.732276	-0.0360801	0.00937023	0.000117877	417314	-3.8505	14.8264	29.325	4.15356e-10
rs62084752	17	66089393	G	C	0.732276	-0.0360801	0.00937023	0.000117877	417314	-3.8505	14.8264	29.2858	4.26806e-10
rs6840012	4	140870241	A	C	0.355601	-0.0306877	0.00870349	0.000422027	417314	-3.52591	12.432	29.2833	4.27538e-10
rs769665	4	140867638	A	G	0.355604	-0.0306885	0.0087036	0.000421949	417314	-3.52595	12.4324	29.2588	4.34859e-10
rs769663	4	140868446	A	G	0.355627	-0.0307029	0.00870389	0.000419527	417314	-3.52749	12.4432	29.2327	4.42823e-10
rs769661	4	140869936	A	G	0.355609	-0.0306909	0.00870364	0.000421541	417314	-3.52621	12.4342	29.2008	4.5271e-10
rs76877263	17	66089086	G	C	0.732305	-0.0359908	0.00937124	0.000122758	417314	-3.84056	14.7499	29.1906	4.55923e-10
rs797090	4	140867514	G	A	0.355666	-0.0304565	0.0087036	0.000466487	417314	-3.4993	12.2451	29.1855	4.57548e-10
rs303754	18	21076764	T	G	0.503009	0.0289583	0.00832085	0.000501037	417314	3.48021	12.1119	29.1777	4.60008e-10
rs6852749	4	140864455	T	C	0.355606	-0.0306947	0.00870366	0.000420872	417314	-3.52664	12.4372	29.1193	4.79037e-10
rs62084755	17	66095906	G	A	0.73255	-0.0357934	0.00937626	0.00013484	417314	-3.81745	14.5729	29.0779	4.92965e-10
rs9997448	4	140870515	T	C	0.355601	-0.0306877	0.00870348	0.000422027	417314	-3.52591	12.4321	29.0744	4.94163e-10
rs769660	4	140870359	C	T	0.355601	-0.0306876	0.00870348	0.000422056	417314	-3.5259	12.432	29.0706	4.95475e-10
rs8078459	17	28164057	C	T	0.503701	-0.0328856	0.00827995	7.13559e-05	417314	-3.97171	15.7745	29.0583	4.99714e-10
rs10000502	4	140864757	T	G	0.355606	-0.0306223	0.00870354	0.0004342	417314	-3.51837	12.3789	29.0298	5.09705e-10
rs1893659	18	21080859	A	C	0.479532	-0.0281637	0.0083226	0.000714365	417314	-3.384	11.4515	29.0207	5.12916e-10
rs4800487	18	21083275	G	A	0.479871	-0.0282169	0.00831684	0.000691958	417314	-3.39274	11.5107	28.9604	5.34822e-10
rs769658	4	140872682	T	C	0.355229	-0.0302643	0.00870697	0.000509214	417314	-3.47587	12.0817	28.7875	6.02942e-10
rs891386	18	21103971	G	T	0.479635	-0.0280316	0.00831523	0.000748652	417314	-3.37112	11.3644	28.7185	6.32511e-10
rs4795523	17	28176314	G	A	0.507619	-0.0328334	0.00827773	7.29424e-05	417314	-3.96647	15.7329	28.6894	6.45378e-10
rs868754	7	2033780	C	G	0.273716	-0.0404677	0.00938548	1.61979e-05	417314	-4.31173	18.5911	28.6406	6.67607e-10
rs9900730	17	28179066	G	A	0.507628	-0.0328472	0.00827785	7.24519e-05	417314	-3.96808	15.7457	28.6267	6.74068e-10
rs56788338	17	28186557	T	C	0.507617	-0.0328362	0.00827774	7.28417e-05	417314	-3.96681	15.7356	28.6175	6.78386e-10
rs8079209	17	28186773	T	C	0.507617	-0.0328362	0.00827774	7.28417e-05	417314	-3.96681	15.7356	28.6175	6.78386e-10
rs8071576	17	28188554	G	A	0.507582	-0.0327846	0.00827771	7.4767e-05	417314	-3.96059	15.6863	28.5974	6.87924e-10
rs11457166	17	28175739	CT	C	0.507619	-0.0328323	0.00827773	7.29861e-05	417314	-3.96634	15.7319	28.5963	6.88448e-10
rs2244592	17	28072327	G	A	0.528071	0.0350351	0.00829414	2.39922e-05	417314	4.22408	17.8428	28.5723	6.99978e-10
rs6505143	17	28150585	C	A	0.507384	-0.0329123	0.00827982	7.03801e-05	417314	-3.975	15.8006	28.5665	7.02839e-10
rs12523901	6	50977502	A	T	0.308624	0.0343882	0.00897045	0.000126334	417314	3.8335	14.6957	28.5014	7.35268e-10
rs2467334	17	28135508	C	A	0.492444	0.0325673	0.00827812	8.3493e-05	417314	3.93414	15.4775	28.4979	7.37044e-10
rs2447935	17	28057524	G	A	0.492765	0.0327941	0.00827873	7.45607e-05	417314	3.96125	15.6915	28.4962	7.37922e-10
rs2729436	17	28120670	G	C	0.492302	0.0327347	0.00827845	7.67874e-05	417314	3.95421	15.6357	28.495	7.3855e-10
rs2254414	17	28061130	A	G	0.492685	0.0327523	0.0082772	7.59189e-05	417314	3.95693	15.6573	28.4899	7.4117e-10
rs2264302	17	28057095	A	G	0.492685	0.0327561	0.00827719	7.57705e-05	417314	3.95739	15.661	28.4685	7.52251e-10
rs2617883	17	28120488	A	G	0.492266	0.0327508	0.00827851	7.61763e-05	417314	3.95612	15.6509	28.4594	7.57038e-10
rs2617868	17	28073247	T	C	0.492665	0.0327708	0.00827726	7.52194e-05	417314	3.95914	15.6748	28.4563	7.58649e-10
rs11080108	17	28063603	T	A	0.492681	0.0327598	0.00827725	7.5638e-05	417314	3.95781	15.6643	28.4468	7.63674e-10
rs1531553	17	28066752	C	T	0.492675	0.0328115	0.00827731	7.36936e-05	417314	3.96403	15.7135	28.4419	7.66255e-10
rs7216948	17	28203173	C	G	0.507651	-0.0329046	0.00827804	7.03996e-05	417314	-3.97493	15.8	28.4278	7.73792e-10
rs9909128	17	28161482	T	C	0.507669	-0.0327626	0.00827865	7.57461e-05	417314	-3.95748	15.6617	28.4266	7.74421e-10
rs2169810	17	28167941	G	A	0.507525	-0.0328561	0.00827771	7.21058e-05	417314	-3.96923	15.7548	28.387	7.95989e-10
rs2628179	17	28071796	C	G	0.52811	0.0350855	0.00829393	2.33416e-05	417314	4.23026	17.8951	28.3859	7.96612e-10
rs2628185	17	28070107	A	G	0.492681	0.0327305	0.00827736	7.67856e-05	417314	3.95422	15.6359	28.3715	8.04596e-10
rs303757	18	21078716	G	T	0.350984	0.0306435	0.00867602	0.000412458	417314	3.53198	12.4749	28.3644	8.0857e-10
rs74326557	17	28238302	GT	G	0.507666	-0.0328049	0.00827906	7.42027e-05	417314	-3.96239	15.7006	28.3629	8.09413e-10
rs2617882	17	28120851	C	A	0.492207	0.0326925	0.00827936	7.85833e-05	417314	3.94867	15.592	28.3564	8.13072e-10
rs12451175	17	28140610	C	A	0.507524	-0.0325428	0.00827769	8.44598e-05	417314	-3.93139	15.4558	28.3551	8.13803e-10
rs3115090	17	28035014	T	C	0.507312	-0.0330805	0.00827757	6.43147e-05	417314	-3.9964	15.9712	28.3495	8.16997e-10
rs34704864	17	28030671	GC	G	0.507214	-0.032971	0.00827862	6.81475e-05	417314	-3.98267	15.8616	28.3411	8.21767e-10
rs2250320	17	28128657	C	G	0.492473	0.0325517	0.0082778	8.40988e-05	417314	3.93241	15.4638	28.3379	8.23571e-10
rs9910970	17	28478329	G	C	0.459366	-0.0322841	0.00832242	0.000104812	417314	-3.87917	15.048	28.3376	8.23782e-10
rs2628167	17	28064498	T	C	0.492698	0.0327475	0.00827733	7.61237e-05	417314	3.95629	15.6522	28.3369	8.24151e-10
rs2264303	17	28055348	T	C	0.492688	0.0327636	0.00827712	7.54745e-05	417314	3.95833	15.6684	28.3339	8.25901e-10
rs2729446	17	28102499	C	A	0.492473	0.0325397	0.00827789	8.46214e-05	417314	3.93092	15.4521	28.3272	8.29739e-10
rs891389	18	21087531	T	C	0.350518	0.0303322	0.00866311	0.000462978	417314	3.50131	12.2591	28.3221	8.32642e-10
rs9904051	17	28244122	C	T	0.507653	-0.0328921	0.0082791	7.10019e-05	417314	-3.97291	15.784	28.3141	8.37297e-10
rs76605875	17	28227799	A	G	0.507622	-0.0328565	0.00827802	7.21357e-05	417314	-3.96913	15.754	28.3119	8.38555e-10
rs2321333	17	28140857	T	A	0.507523	-0.0325448	0.00827772	8.43782e-05	417314	-3.93161	15.4576	28.3076	8.4107e-10
rs2729448	17	28091953	C	T	0.49256	0.0325625	0.00827745	8.35853e-05	417314	3.93388	15.4754	28.2994	8.45908e-10
rs28492945	17	28223982	G	T	0.507632	-0.0328087	0.00827796	7.38958e-05	417314	-3.96338	15.7084	28.2957	8.48049e-10
rs62068653	17	28212663	C	G	0.507612	-0.0328301	0.00827781	7.30786e-05	417314	-3.96604	15.7294	28.2899	8.5147e-10
rs1382391	17	28111986	T	G	0.492473	0.0325428	0.00827787	8.4487e-05	417314	3.9313	15.4551	28.2808	8.56868e-10
rs2127001	17	28098219	T	G	0.492498	0.0324585	0.00827864	8.82714e-05	417314	3.92075	15.3723	28.2784	8.58277e-10
rs16858086	4	45180999	G	A	0.365189	-0.0284356	0.00863296	0.000988303	417314	-3.29384	10.8494	28.2733	8.61327e-10
rs11758328	6	50972515	T	C	0.309159	0.0340607	0.00896528	0.000145178	417314	3.79918	14.4338	28.2688	8.64048e-10
rs62405680	6	50971596	A	G	0.309159	0.034056	0.00896528	0.000145486	417314	3.79865	14.4298	28.2649	8.6639e-10
rs61325058	6	50971153	A	G	0.309159	0.0340539	0.00896527	0.000145623	417314	3.79842	14.428	28.2632	8.67419e-10
rs62405681	6	50977277	G	C	0.30916	0.0340697	0.00896529	0.000144591	417314	3.80018	14.4414	28.2537	8.73133e-10
rs7221516	17	28232506	A	G	0.507619	-0.0328091	0.00827803	7.3889e-05	417314	-3.96339	15.7085	28.2463	8.77621e-10
rs2259857	17	28097780	T	C	0.492504	0.032469	0.00827883	8.78436e-05	417314	3.92193	15.3815	28.2448	8.78561e-10
rs2729447	17	28099002	C	T	0.492491	0.0324441	0.00827828	8.88505e-05	417314	3.91918	15.36	28.2426	8.79869e-10
rs2617884	17	28120430	C	G	0.492287	0.0327445	0.00827817	7.63695e-05	417314	3.95552	15.6462	28.2396	8.81698e-10
rs303760	18	21083738	T	C	0.350701	0.0301063	0.00866322	0.000510505	417314	3.47519	12.0769	28.2385	8.82409e-10
rs1325032	6	50967085	G	A	0.309129	0.0340262	0.0089656	0.00014753	417314	3.79519	14.4035	28.2334	8.85532e-10
rs2244247	17	28110174	A	G	0.492479	0.0325391	0.00827793	8.46525e-05	417314	3.93083	15.4514	28.2282	8.88688e-10
rs3115092	17	28036350	T	C	0.507322	-0.0329385	0.0082782	6.92213e-05	417314	-3.97894	15.832	28.2256	8.90295e-10
rs303753	18	21074922	A	G	0.351337	0.0306068	0.00868606	0.000425608	417314	3.52367	12.4162	28.2143	8.97337e-10
rs2617874	17	28085172	C	G	0.528022	0.0348348	0.00829377	2.66778e-05	417314	4.20012	17.641	28.2097	9.00172e-10
rs2628189	17	28088813	A	G	0.492612	0.0324839	0.00827922	8.72549e-05	417314	3.92355	15.3942	28.2074	9.01646e-10
rs3102555	17	28044101	T	C	0.507201	-0.0328173	0.00827831	7.36258e-05	417314	-3.96425	15.7153	28.1957	9.08959e-10
rs3102560	17	28029938	C	T	0.50727	-0.0328978	0.00827748	7.05651e-05	417314	-3.97437	15.7956	28.1932	9.10551e-10
rs12051631	17	28236017	C	G	0.507674	-0.0327793	0.00827906	7.51675e-05	417314	-3.9593	15.6761	28.1924	9.1106e-10
rs4711966	6	50963777	A	C	0.30888	0.0337034	0.00896705	0.000170883	417314	3.75858	14.1269	28.1894	9.12982e-10
rs2255489	17	28084974	G	A	0.528022	0.0348348	0.00829377	2.66778e-05	417314	4.20012	17.641	28.1836	9.16634e-10
rs2628180	17	28101723	G	A	0.492473	0.0325398	0.00827789	8.46175e-05	417314	3.93093	15.4522	28.1798	9.19034e-10
rs2628186	17	28091029	A	G	0.492571	0.0325352	0.00827747	8.47462e-05	417314	3.93057	15.4494	28.1773	9.20664e-10
rs2617877	17	28092803	T	C	0.492561	0.032528	0.00827808	8.5155e-05	417314	3.92941	15.4403	28.169	9.25988e-10
rs1581095	4	45180197	C	A	0.365023	-0.0283256	0.00863185	0.00103248	417314	-3.28152	10.7684	28.1676	9.269e-10
rs9303628	17	28527228	C	T	0.459413	-0.0322489	0.00832083	0.000106329	417314	-3.87568	15.0209	28.167	9.27261e-10
rs3115088	17	28031275	G	A	0.507255	-0.0328872	0.00827727	7.09153e-05	417314	-3.97319	15.7863	28.16	9.3177e-10
rs62405674	6	50957252	C	T	0.308884	0.0336238	0.00897001	0.000177918	417314	3.74847	14.051	28.1579	9.3312e-10
rs3115086	17	28025949	T	C	0.507253	-0.0328846	0.0082773	7.10133e-05	417314	-3.97287	15.7837	28.1577	9.33276e-10
rs9894893	17	28270350	T	C	0.480948	-0.0328126	0.00829453	7.62377e-05	417314	-3.95593	15.6494	28.1508	9.37726e-10
rs8064665	17	28019152	C	T	0.507586	-0.0328854	0.00828098	7.15138e-05	417314	-3.9712	15.7704	28.1459	9.40968e-10
rs2617867	17	28049399	T	C	0.492742	0.0328895	0.0082773	7.08386e-05	417314	3.97346	15.7884	28.1443	9.41991e-10
rs7216064	17	65898809	A	G	0.238276	0.0309042	0.0097348	0.00150034	417314	3.17461	10.0782	28.1439	9.42223e-10
rs8066602	17	28523085	C	T	0.459308	-0.0322165	0.00832005	0.00010788	417314	-3.87215	14.9936	28.1413	9.43919e-10
rs8066731	17	28523121	C	T	0.459308	-0.0322165	0.00832005	0.00010788	417314	-3.87215	14.9936	28.1413	9.43919e-10
rs7214458	17	28205173	C	T	0.507656	-0.0329452	0.00827808	6.89684e-05	417314	-3.97981	15.8389	28.1396	9.45074e-10
rs3102561	17	28039786	C	T	0.507256	-0.032892	0.00827727	7.07441e-05	417314	-3.97377	15.7909	28.1393	9.45266e-10
rs2874505	17	28037923	C	T	0.507129	-0.0328904	0.00827921	7.10771e-05	417314	-3.97265	15.7819	28.1313	9.50503e-10
rs4715215	6	50960316	C	T	0.308874	0.0337547	0.00896795	0.000167271	417314	3.76393	14.1671	28.1236	9.55617e-10
rs9908409	17	28224887	T	C	0.507649	-0.032925	0.00827819	6.96963e-05	417314	-3.97732	15.8191	28.122	9.56704e-10
rs8069669	17	28239502	T	C	0.50771	-0.0329267	0.00827937	6.98023e-05	417314	-3.97696	15.8162	28.1194	9.58402e-10
rs62084708	17	66049707	A	G	0.263909	0.033594	0.00941017	0.000357034	417314	3.56997	12.7447	28.116	9.60668e-10
rs3102562	17	28040403	T	C	0.507256	-0.032892	0.00827727	7.07441e-05	417314	-3.97377	15.7909	28.1145	9.61697e-10
rs9909093	17	28271207	C	T	0.480903	-0.0327669	0.00829486	7.80675e-05	417314	-3.95027	15.6046	28.1105	9.64335e-10
rs7208579	17	28263067	G	C	0.480988	-0.0327673	0.00829535	7.8125e-05	417314	-3.95008	15.6031	28.1092	9.65216e-10
rs2617876	17	28091162	G	T	0.492231	0.0323733	0.00827887	9.21595e-05	417314	3.91035	15.2909	28.1057	9.67582e-10
rs1429934	18	21162288	T	C	0.656259	-0.0328149	0.0086977	0.00016141	417314	-3.77282	14.2342	28.1017	9.70274e-10
rs62070271	17	28268358	G	C	0.480929	-0.0327503	0.00829443	7.8652e-05	417314	-3.94847	15.5904	28.0977	9.72927e-10
rs4567782	17	28268800	C	A	0.480929	-0.0327503	0.00829443	7.8652e-05	417314	-3.94847	15.5904	28.0977	9.72927e-10
rs7219163	17	28210703	C	A	0.507388	-0.0326149	0.00827986	8.18013e-05	417314	-3.93906	15.5162	28.0975	9.73069e-10
rs12603589	17	65825248	C	T	0.236544	0.0311607	0.00977514	0.00143384	417314	3.18775	10.1617	28.0851	9.81452e-10
rs9905638	17	28261022	G	C	0.480988	-0.0327667	0.00829536	7.81484e-05	417314	-3.95	15.6025	28.084	9.82246e-10
rs9896012	17	28470091	C	T	0.459051	-0.0319998	0.00832403	0.000120912	417314	-3.84427	14.7784	28.0826	9.83202e-10
rs62405675	6	50957561	T	C	0.308892	0.0335599	0.00897193	0.00018362	417314	3.74054	13.9917	28.0762	9.87536e-10
rs12601921	17	65825354	T	C	0.236462	0.0312104	0.00977826	0.00141381	417314	3.19182	10.1877	28.0743	9.88881e-10
rs1788820	18	21101944	G	A	0.649332	-0.0299233	0.00866305	0.000552065	417314	-3.45413	11.931	28.0725	9.90099e-10
rs2628173	17	28105760	C	G	0.492488	0.0323948	0.00828008	9.13945e-05	417314	3.91238	15.3067	28.0713	9.90921e-10
rs62086884	17	65994400	C	G	0.231201	0.0324054	0.00984408	0.000995245	417314	3.29187	10.8364	28.068	9.93189e-10
rs1623003	18	21165163	T	C	0.656318	-0.0328597	0.00871005	0.000161544	417314	-3.77262	14.2327	28.0676	9.93492e-10
rs7503050	17	66048462	T	G	0.263939	0.0335548	0.00941031	0.000362811	417314	3.56575	12.7146	28.0646	9.95543e-10
rs1976052	17	65830578	T	C	0.236905	0.0310769	0.0097651	0.00146036	417314	3.18245	10.128	28.0621	9.97266e-10
rs2628191	17	28051140	G	T	0.492744	0.0328798	0.00827732	7.11885e-05	417314	3.97228	15.779	28.0615	9.97698e-10
rs57425372	6	50953167	T	C	0.308862	0.0335798	0.00897093	0.000181706	417314	3.74318	14.0114	28.0517	1.00452e-09
rs62405673	6	50954119	T	G	0.308861	0.0335792	0.00897088	0.00018174	417314	3.74313	14.011	28.0513	1.00476e-09
rs8094509	18	21091212	T	A	0.64945	-0.0302861	0.00866309	0.000472291	417314	-3.49599	12.222	28.0468	1.0079e-09
rs3102557	17	28042509	C	T	0.507256	-0.032892	0.00827727	7.07441e-05	417314	-3.97377	15.7909	28.0399	1.01273e-09
rs8079028	17	28484234	T	G	0.459175	-0.0319381	0.00832255	0.000124271	417314	-3.83754	14.7267	28.0334	1.01732e-09
rs11759809	6	50955081	T	C	0.308862	0.0335772	0.00897086	0.000181895	417314	3.74292	14.0094	28.0331	1.01754e-09
rs11080118	17	28475379	A	G	0.459173	-0.0319298	0.00832263	0.000124796	417314	-3.8365	14.7188	28.0259	1.02267e-09
rs62070345	17	28477255	C	T	0.459171	-0.0319186	0.00832263	0.000125484	417314	-3.83516	14.7084	28.016	1.02967e-09
rs4493117	17	28489770	A	G	0.459175	-0.0319371	0.00832256	0.00012434	417314	-3.83741	14.7257	28.015	1.03039e-09
rs9902340	17	28476458	G	T	0.459185	-0.031912	0.00832265	0.000125893	417314	-3.83436	14.7023	28.0102	1.03387e-09
rs9890075	17	28470464	A	C	0.459173	-0.0319105	0.00832268	0.000125994	417314	-3.83416	14.7008	28.0088	1.03488e-09
rs7216631	17	28495112	G	A	0.459176	-0.0319413	0.00832255	0.000124082	417314	-3.83792	14.7296	27.9948	1.04494e-09
rs16858082	4	45175804	C	T	0.36502	-0.0282304	0.0086321	0.00107396	417314	-3.2704	10.6955	27.9948	1.04498e-09
rs4427857	17	28457989	G	A	0.459186	-0.0318886	0.00832276	0.000127368	417314	-3.83149	14.6803	27.9893	1.04898e-09
rs34388196	17	28534469	G	A	0.428249	-0.0318152	0.008408	0.000154376	417314	-3.78392	14.3181	27.9865	1.05102e-09
rs3115093	17	28039755	A	G	0.507319	-0.0326959	0.00827779	7.8206e-05	417314	-3.94983	15.6012	27.9698	1.06327e-09
rs348495	4	45184442	A	G	0.3642	-0.0279719	0.00863487	0.00119776	417314	-3.23941	10.4938	27.965	1.06679e-09
rs72631329	17	65818374	C	T	0.167745	0.041292	0.0110745	0.000192571	417314	3.72857	13.9022	27.9567	1.07294e-09
rs1652340	18	21099831	C	A	0.648813	-0.0301363	0.00866224	0.000503199	417314	-3.47904	12.1037	27.9481	1.07937e-09
rs303762	18	21082317	C	T	0.350696	0.0300245	0.00866928	0.000533544	417314	3.46332	11.9946	27.9446	1.08202e-09
rs12601919	17	65825374	G	A	0.236545	0.0311596	0.00977514	0.0014344	417314	3.18764	10.161	27.9093	1.10881e-09
rs929580	17	65815463	C	T	0.16813	0.041162	0.0110696	0.000200438	417314	3.71847	13.827	27.9073	1.11034e-09
rs150703258	18	21079921	CTGTATGTA	C	0.516553	0.0275853	0.00832466	0.000920746	417314	3.31368	10.9805	27.9036	1.1132e-09
rs70943463	4	140905595	CCT	C	0.345314	-0.0305706	0.00873434	0.00046519	417314	-3.50005	12.2503	27.901	1.11522e-09
rs62085991	17	65920508	A	G	0.238292	0.0308934	0.00973472	0.00150598	417314	3.17353	10.0713	27.8976	1.11788e-09
rs2062579	4	45185876	A	G	0.364216	-0.0280189	0.00863477	0.00117492	417314	-3.24489	10.5293	27.8759	1.13487e-09
rs73338706	17	65926604	C	T	0.238249	0.0311092	0.00973525	0.00139576	417314	3.19552	10.2114	27.8698	1.13968e-09
rs348492	4	45186253	T	C	0.364295	-0.0278747	0.00863126	0.00124002	417314	-3.22951	10.4297	27.8481	1.15697e-09
rs4790973	17	65951133	T	C	0.238429	0.0308131	0.00973266	0.00154575	417314	3.16595	10.0232	27.8372	1.16576e-09
rs35319653	4	140903155	T	C	0.345241	-0.030262	0.00873573	0.000531888	417314	-3.46416	12.0004	27.8282	1.173e-09
rs1652342	18	21099583	T	C	0.649313	-0.0301609	0.00866381	0.000499091	417314	-3.48125	12.1191	27.8211	1.17887e-09
rs12505942	4	140906390	C	T	0.345228	-0.0302565	0.00873679	0.000533962	417314	-3.46311	11.9932	27.8198	1.17989e-09
rs58841564	17	28063266	GA	G	0.492506	0.0328899	0.00827921	7.10968e-05	417314	3.97259	15.7815	27.818	1.18136e-09
rs1652375	18	21109269	C	T	0.649299	-0.0299023	0.00866241	0.000556532	417314	-3.45196	11.916	27.8166	1.18254e-09
rs7223643	17	65830282	G	A	0.236906	0.0310705	0.00976602	0.00146521	417314	3.18149	10.1219	27.7991	1.19694e-09
rs1788819	18	21100504	A	G	0.649228	-0.0299433	0.00866229	0.000546764	417314	-3.45674	11.9491	27.7649	1.22571e-09
rs8080078	17	28195773	T	C	0.508005	-0.0336254	0.00827964	4.88169e-05	417314	-4.06122	16.4935	27.7085	1.27462e-09
rs7503810	17	66049531	A	G	0.263377	0.0331604	0.00941808	0.000430041	417314	3.52093	12.3969	27.7016	1.2808e-09
rs56393562	17	65933918	T	C	0.238302	0.0308389	0.00973473	0.00153529	417314	3.16793	10.0358	27.6371	1.33942e-09
rs2472610	18	21138865	C	T	0.649158	-0.0297307	0.00866234	0.00059877	417314	-3.43218	11.7799	27.6288	1.34712e-09
rs2717609	8	143769252	T	A	0.528267	-0.0391577	0.00832137	2.53029e-06	417314	-4.70568	22.1434	27.6034	1.37116e-09
rs11873508	18	21076446	G	A	0.48241	-0.0274224	0.00833049	0.000995451	417314	-3.29181	10.836	27.5844	1.38929e-09
rs7209622	17	28256807	G	C	0.486831	-0.0328985	0.00829361	7.28669e-05	417314	-3.96673	15.7349	27.5839	1.38984e-09
rs1788821	18	21120869	G	A	0.649055	-0.0297648	0.00866151	0.0005894	417314	-3.43644	11.8092	27.5774	1.39608e-09
rs1788825	18	21109250	C	T	0.64931	-0.0298533	0.00866257	0.000568434	417314	-3.44624	11.8766	27.5658	1.40735e-09
rs1788826	18	21154024	A	G	0.649245	-0.0297941	0.00866344	0.000583727	417314	-3.43906	11.8271	27.5656	1.40756e-09
rs348500	4	45186832	C	T	0.364417	-0.027699	0.00864281	0.00135129	417314	-3.20486	10.2711	27.554	1.41897e-09
rs12601759	17	65955284	G	A	0.239679	0.0305964	0.00971708	0.00163983	417314	3.14872	9.91446	27.5494	1.42351e-09
rs1996023	4	45164637	G	T	0.360455	-0.0283218	0.00866015	0.00107411	417314	-3.27036	10.6952	27.5199	1.453e-09
rs34833142	18	21075938	G	A	0.48235	-0.0273771	0.00833154	0.00101634	417314	-3.28596	10.7975	27.4948	1.47853e-09
rs9915626	17	27997609	C	T	0.506209	-0.0321511	0.00827951	0.000103084	417314	-3.88321	15.0793	27.4808	1.4929e-09
rs1788763	18	21130634	T	C	0.649146	-0.0297439	0.00866272	0.000595731	417314	-3.43355	11.7893	27.4766	1.49731e-09
rs8065906	17	65902645	A	G	0.238769	0.0303082	0.0097305	0.00184094	417314	3.11476	9.70175	27.4733	1.50077e-09
rs12451721	17	65939075	A	G	0.23849	0.0306486	0.00973454	0.00164142	417314	3.14844	9.91266	27.4671	1.50721e-09
rs1652349	18	21142734	T	A	0.649222	-0.0297178	0.00866373	0.000603268	417314	-3.43014	11.7659	27.4533	1.52166e-09
rs1788785	18	21142340	C	T	0.649158	-0.0297307	0.00866234	0.00059877	417314	-3.43218	11.7799	27.4493	1.52597e-09
rs1624695	18	21142992	T	A	0.649188	-0.0297523	0.00866299	0.000593827	417314	-3.43441	11.7952	27.4059	1.57258e-09
rs4296334	18	21157139	T	C	0.647508	-0.0296981	0.00866864	0.000612731	417314	-3.42592	11.737	27.4033	1.57544e-09
rs3936134	17	65814382	G	C	0.1653	0.0426969	0.0111372	0.000126218	417314	3.83372	14.6974	27.3988	1.58035e-09
rs1788762	18	21132571	C	G	0.649158	-0.0297311	0.00866234	0.00059866	417314	-3.43223	11.7802	27.3843	1.59634e-09
rs3794809	17	28531258	T	C	0.421014	-0.0314323	0.00841873	0.000188751	417314	-3.73362	13.9399	27.3536	1.63078e-09
rs4800489	18	21125942	G	A	0.649032	-0.0297109	0.00866126	0.000602879	417314	-3.43032	11.7671	27.3446	1.64098e-09
rs3206817	17	65892834	G	A	0.238764	0.0303226	0.00973046	0.0018316	417314	3.11626	9.71105	27.3172	1.67249e-09
rs9890747	17	28007442	G	A	0.506178	-0.0319881	0.00828135	0.000112155	417314	-3.86267	14.9202	27.3113	1.67938e-09
rs58002928	18	21152633	CCAAA	C	0.648607	-0.0295789	0.00866188	0.000638205	417314	-3.41484	11.6611	27.3106	1.68023e-09
rs3936006	17	28257660	G	A	0.486857	-0.0324882	0.008291	8.91046e-05	417314	-3.91849	15.3546	27.2729	1.72479e-09
rs11870068	17	65944515	C	A	0.238946	0.0300714	0.00972799	0.00199329	417314	3.09122	9.55567	27.2719	1.72595e-09
rs12600941	17	65918807	G	A	0.238807	0.0301653	0.00973008	0.00193384	417314	3.10021	9.61131	27.2684	1.73018e-09
rs62086046	17	65982943	T	C	0.241226	0.0296824	0.00969373	0.00219847	417314	3.06202	9.37597	27.2641	1.73529e-09
rs34385798	18	21077259	C	A	0.482402	-0.027389	0.008329	0.0010076	417314	-3.28839	10.8135	27.2577	1.74309e-09
rs11653507	17	65892064	A	T	0.72368	-0.0303763	0.0092679	0.00104698	417314	-3.27758	10.7425	27.2413	1.76298e-09
rs13109980	4	140886963	A	G	0.337937	-0.0302509	0.00879662	0.00058405	417314	-3.43892	11.8262	27.2097	1.80212e-09
rs769670	4	140884105	T	C	0.337964	-0.0302753	0.00879868	0.000579816	417314	-3.44089	11.8397	27.1851	1.83326e-09
rs6841661	4	140885521	A	C	0.662057	0.0302407	0.00879755	0.000587327	417314	3.4374	11.8157	27.1776	1.84281e-09
rs1355334	4	140887493	A	T	0.662063	0.0302573	0.00879638	0.000582264	417314	3.43974	11.8318	27.176	1.84483e-09
rs769669	4	140884193	A	C	0.337942	-0.0302372	0.00879814	0.000588695	417314	-3.43677	11.8114	27.1726	1.84917e-09
rs6536603	4	140886506	G	A	0.662008	0.0302498	0.00879754	0.000585086	417314	3.43844	11.8229	27.1657	1.8581e-09
rs167336	18	21075441	T	C	0.51784	0.0274104	0.0083338	0.00100522	417314	3.28906	10.8179	27.1582	1.86783e-09
rs3106209	4	140884723	C	A	0.662055	0.0302412	0.00879785	0.000587462	417314	3.43734	11.8153	27.157	1.86933e-09
rs12601647	17	28164953	G	C	0.505445	-0.0311247	0.00827956	0.000170439	417314	-3.75922	14.1317	27.073	1.98166e-09
rs62086898	17	66009120	G	A	0.244487	0.0310485	0.00965887	0.00130671	417314	3.21451	10.3331	27.0618	1.99708e-09
rs62086904	17	66016096	T	C	0.244539	0.0310245	0.00965742	0.00131583	417314	3.2125	10.3202	27.0475	2.01699e-09
rs7223813	17	65945840	G	A	0.238939	0.0301	0.00972799	0.00197365	417314	3.09416	9.57385	27.0414	2.02554e-09
rs1788784	18	21159630	G	A	0.649618	-0.0297327	0.00866687	0.000602213	417314	-3.43062	11.7691	27.0303	2.04123e-09
rs62085992	17	65923083	A	T	0.238802	0.0301797	0.00973004	0.00192411	417314	3.1017	9.62057	27.0287	2.04355e-09
rs3098950	17	27998385	T	C	0.50293	-0.0316074	0.00828269	0.000135584	417314	-3.81608	14.5625	27.0127	2.06638e-09
rs7223357	17	65945536	G	C	0.238944	0.0300845	0.00972801	0.00198431	417314	3.09256	9.56396	27.0122	2.06714e-09
rs8071463	17	65938655	A	G	0.761174	-0.0300783	0.00973073	0.00199439	417314	-3.09106	9.55467	27.0066	2.07513e-09
rs62085993	17	65923152	C	T	0.238802	0.0301797	0.00973004	0.00192411	417314	3.1017	9.62057	26.9807	2.11285e-09
rs4271626	17	65930133	A	G	0.238813	0.0301253	0.00973005	0.00196083	417314	3.09611	9.58589	26.9646	2.13653e-09
rs2080090	17	65828371	A	T	0.239332	0.029745	0.00974071	0.00226058	417314	3.05368	9.32495	26.9302	2.18825e-09
rs62086907	17	66021167	G	A	0.24451	0.0310831	0.00965654	0.00128697	417314	3.21887	10.3611	26.911	2.21759e-09
rs8076753	17	66022841	A	G	0.24447	0.0310648	0.00965687	0.00129604	417314	3.21686	10.3482	26.9106	2.21826e-09
rs12602655	17	65909442	G	A	0.238802	0.0301798	0.00973004	0.00192402	417314	3.10171	9.62063	26.904	2.22839e-09
rs7210027	17	65977053	T	C	0.758646	-0.0294008	0.00969138	0.00241563	417314	-3.03371	9.20337	26.8949	2.24259e-09
rs3097118	17	27978466	T	C	0.481564	-0.0323139	0.00830272	9.94329e-05	417314	-3.89197	15.1474	26.8921	2.24685e-09
rs7405987	17	66021394	G	A	0.244479	0.0310432	0.00965663	0.00130578	417314	3.2147	10.3343	26.8899	2.25041e-09
rs62086908	17	66021214	C	G	0.244497	0.0310548	0.00965644	0.00130008	417314	3.21597	10.3424	26.8868	2.25522e-09
rs62086899	17	66009134	T	C	0.244539	0.0310245	0.00965742	0.00131583	417314	3.2125	10.3202	26.8848	2.25838e-09
rs7502307	17	65989961	G	C	0.25165	0.0302004	0.00957438	0.00160887	417314	3.15429	9.94956	26.8624	2.29382e-09
rs72885809	6	50658275	A	C	0.0178834	0.107368	0.0311875	0.00057605	417314	3.44266	11.8519	26.8505	2.31276e-09
rs62084669	17	66024170	G	A	0.24447	0.0310648	0.00965687	0.00129604	417314	3.21686	10.3482	26.8453	2.32123e-09
rs11664076	18	21094207	T	C	0.474778	-0.0263419	0.00831967	0.00154437	417314	-3.16622	10.0249	26.841	2.32806e-09
rs2003476	19	18806668	C	T	0.495422	-0.027636	0.00829759	0.000866583	417314	-3.33061	11.0929	26.84	2.32967e-09
rs6505141	17	27998187	A	T	0.503249	-0.0314738	0.00828327	0.000144881	417314	-3.79968	14.4376	26.8255	2.35336e-09
rs12941382	17	28410124	C	T	0.536795	0.0316336	0.00831812	0.000142972	417314	3.80297	14.4626	26.8152	2.37016e-09
rs62086906	17	66019926	C	T	0.244473	0.0310629	0.00965682	0.00129679	417314	3.21668	10.347	26.7948	2.40408e-09
rs4795529	17	28443549	G	A	0.46301	-0.0316791	0.00832193	0.000140832	417314	-3.8067	14.491	26.7633	2.45729e-09
rs4790941	17	65977132	A	G	0.241325	0.0294164	0.00969169	0.00240364	417314	3.03522	9.21255	26.7589	2.46484e-09
rs28664971	17	28437410	C	A	0.46277	-0.0315489	0.00831974	0.000149403	417314	-3.79205	14.3797	26.7479	2.4836e-09
rs2236707	18	21114997	T	C	0.481878	-0.026885	0.00832144	0.00123435	417314	-3.23081	10.4381	26.7433	2.49168e-09
rs303761	18	21082381	C	T	0.524958	0.0263202	0.00832254	0.00156408	417314	3.16252	10.0015	26.704	2.56062e-09
rs7225959	17	66015109	A	T	0.249771	0.0302072	0.00958854	0.00163076	417314	3.15034	9.92467	26.704	2.56065e-09
rs8075602	17	28433764	C	T	0.462752	-0.0315075	0.00831967	0.000152412	417314	-3.78711	14.3422	26.6894	2.58665e-09
rs10445361	17	65962238	G	T	0.241291	0.0295592	0.00969167	0.00228871	417314	3.04996	9.30225	26.6795	2.6046e-09
rs61676547	17	65892507	C	G	0.241114	0.0301185	0.00969378	0.00188999	417314	3.10699	9.6534	26.6443	2.66902e-09
rs4082052	6	50947295	C	T	0.322077	0.0295899	0.00887289	0.000853414	417314	3.33487	11.1213	26.6116	2.73045e-09
rs12951836	17	28410277	G	A	0.537139	0.0313967	0.00831849	0.000160439	417314	3.77433	14.2455	26.6063	2.74045e-09
rs6601527	8	10665444	A	C	0.502905	-0.031052	0.00832553	0.000191681	417314	-3.72973	13.9109	26.6018	2.74909e-09
rs9905950	17	28431198	C	T	0.46294	-0.031284	0.00831975	0.000169774	417314	-3.76021	14.1392	26.5937	2.76447e-09
rs4461132	17	28423430	G	A	0.462936	-0.0312722	0.00831944	0.00017064	417314	-3.75893	14.1296	26.5916	2.76865e-09
rs4310926	17	28433275	G	A	0.46275	-0.0315009	0.00831965	0.00015289	417314	-3.78633	14.3363	26.5894	2.77289e-09
rs12948898	17	28410324	A	G	0.53714	0.0313964	0.00831849	0.000160465	417314	3.77429	14.2453	26.5825	2.78615e-09
rs4791212	17	65975385	T	C	0.241307	0.0295153	0.00969208	0.0023245	417314	3.0453	9.27386	26.5794	2.79215e-09
rs75868869	17	66098154	G	A	0.739369	-0.033561	0.00944967	0.000382966	417314	-3.55155	12.6135	26.5735	2.80353e-09
rs182498	18	21079363	C	T	0.525185	0.0263203	0.00833072	0.00158081	417314	3.15943	9.98198	26.5666	2.81714e-09
rs7212292	17	28409264	C	T	0.53714	0.0313938	0.00831849	0.000160661	417314	3.77398	14.2429	26.5637	2.82273e-09
rs12449442	17	65947640	A	G	0.240186	0.0305094	0.009711	0.0016795	417314	3.14174	9.87051	26.5299	2.88992e-09
rs12103671	17	28408217	T	C	0.53714	0.0313921	0.00831849	0.000160794	417314	3.77377	14.2414	26.5082	2.9337e-09
rs11080115	17	28408070	T	C	0.53714	0.0313918	0.00831849	0.00016082	417314	3.77374	14.2411	26.508	2.93422e-09
rs7217961	17	28403112	C	T	0.537141	0.0313783	0.00831851	0.000161875	417314	3.77211	14.2288	26.4965	2.95769e-09
rs7218379	17	28402737	T	C	0.537142	0.0313775	0.00831851	0.000161942	417314	3.77201	14.2281	26.4958	2.95907e-09
rs7213517	17	28401740	G	A	0.537147	0.0313716	0.0083186	0.000162424	417314	3.77126	14.2224	26.4906	2.96993e-09
rs10853136	17	28406018	T	C	0.537141	0.0313817	0.00831851	0.000161607	417314	3.77251	14.2319	26.4759	3.00046e-09
rs4795521	17	28149485	G	T	0.491493	-0.0336596	0.00828002	4.79988e-05	417314	-4.06516	16.5255	26.4755	3.00115e-09
rs62086044	17	65970837	T	G	0.241293	0.0295492	0.0096918	0.00229689	417314	3.04889	9.29571	26.4574	3.03916e-09
rs62068629	17	28187596	C	G	0.491861	-0.033796	0.00828026	4.47435e-05	417314	-4.08151	16.6588	26.4547	3.04482e-09
rs3098949	17	27978694	T	C	0.476337	-0.0347204	0.00830968	2.93691e-05	417314	-4.17831	17.4583	26.4522	3.05014e-09
rs1818104	18	21079384	A	G	0.525236	0.0263423	0.00832994	0.00156498	417314	3.16236	10.0005	26.3953	3.17321e-09
rs1816303	18	21079382	A	G	0.525236	0.0263414	0.00832995	0.00156552	417314	3.16225	9.99984	26.3944	3.17527e-09
rs7219456	17	28374112	G	A	0.537994	0.0310854	0.00831977	0.000186728	417314	3.73633	13.9602	26.3617	3.24807e-09
rs62086045	17	65973731	A	G	0.241332	0.0294011	0.00969145	0.00241557	417314	3.03372	9.20343	26.3563	3.26049e-09
rs3110494	17	27976597	G	A	0.487427	-0.0318656	0.00829871	0.000123123	417314	-3.83983	14.7443	26.3494	3.27608e-09
rs11868763	17	28395051	A	C	0.537222	0.031154	0.00831837	0.000180244	417314	3.7452	14.0266	26.3309	3.31843e-09
rs10445384	17	28182685	C	T	0.492131	-0.0334915	0.00827627	5.19469e-05	417314	-4.04669	16.3757	26.33	3.32056e-09
rs7213076	17	28419428	A	G	0.537065	0.0312677	0.00831941	0.000171005	417314	3.7584	14.1256	26.3299	3.32071e-09
rs10445400	17	28183059	G	A	0.492334	-0.0334822	0.00827895	5.24904e-05	417314	-4.04426	16.356	26.3142	3.3573e-09
rs4794861	17	28183174	C	A	0.492349	-0.0335286	0.00827907	5.12613e-05	417314	-4.0498	16.4009	26.2997	3.39117e-09
rs3996325	7	2053747	C	T	0.337964	-0.0339771	0.00882168	0.000117373	417314	-3.85155	14.8344	26.2838	3.42894e-09
rs4474741	17	28148117	T	C	0.491493	-0.0336602	0.00828001	4.79844e-05	417314	-4.06524	16.5261	26.2731	3.45438e-09
rs61452023	18	21155861	A	G	0.474404	-0.0260272	0.00831928	0.00175679	417314	-3.12854	9.78776	26.2657	3.47224e-09
rs62068625	17	28176581	A	G	0.491916	-0.0334987	0.0082798	5.21375e-05	417314	-4.04583	16.3688	26.2487	3.51356e-09
rs1367084	18	21164994	C	G	0.482859	-0.0282678	0.00831212	0.000671924	417314	-3.40079	11.5654	26.2443	3.52426e-09
rs62068621	17	28170382	G	A	0.49194	-0.0334797	0.00827986	5.26575e-05	417314	-4.04351	16.35	26.2336	3.55058e-09
rs12602426	17	28158815	C	T	0.491961	-0.0334778	0.0082795	5.26672e-05	417314	-4.04346	16.3495	26.2333	3.55144e-09
rs2729435	17	28121532	C	T	0.507974	0.0334101	0.00828043	5.46424e-05	417314	4.03483	16.2798	26.2276	3.56541e-09
rs55758314	17	28173978	C	T	0.491964	-0.0334693	0.00827948	5.28969e-05	417314	-4.04244	16.3413	26.2267	3.56776e-09
rs56088359	17	28173659	G	A	0.491953	-0.0334998	0.00827951	5.20763e-05	417314	-4.04611	16.371	26.2252	3.57132e-09
rs1842026	17	28188111	T	C	0.491948	-0.0334986	0.00827951	5.21063e-05	417314	-4.04596	16.3698	26.2243	3.57365e-09
rs10853135	17	28188675	A	G	0.491948	-0.0334981	0.00827951	5.21207e-05	417314	-4.0459	16.3693	26.2239	3.57463e-09
rs12051834	17	28192785	T	C	0.491948	-0.033497	0.00827956	5.21567e-05	417314	-4.04575	16.3681	26.2229	3.57716e-09
rs57037139	17	28173283	T	C	0.491962	-0.0334604	0.00827946	5.31386e-05	417314	-4.04137	16.3327	26.2198	3.58494e-09
rs1397440	4	140892872	C	T	0.661083	0.029648	0.0087814	0.000734869	417314	3.37623	11.3989	26.2136	3.60047e-09
rs7210991	17	28190961	C	T	0.491869	-0.0334843	0.00827977	5.25218e-05	417314	-4.04411	16.3548	26.2123	3.60363e-09
rs8093440	18	21156593	A	G	0.474404	-0.0260264	0.00831928	0.00175736	417314	-3.12844	9.78716	26.2066	3.61803e-09
rs2604918	4	140879929	T	G	0.334151	-0.029156	0.0088302	0.000960506	417314	-3.30185	10.9022	26.1944	3.64867e-09
rs12952179	17	28412687	A	G	0.537105	0.0311026	0.00832005	0.000185285	417314	3.73827	13.9747	26.1889	3.66274e-09
rs17226179	17	28168573	C	T	0.49198	-0.0334814	0.00827942	5.25606e-05	417314	-4.04393	16.3534	26.1859	3.67035e-09
rs3214910	17	28072848	ACT	A	0.507314	0.0338167	0.00827857	4.41052e-05	417314	4.08485	16.686	26.1797	3.6862e-09
rs1038089	17	28178724	T	A	0.491955	-0.0334998	0.00827966	5.20919e-05	417314	-4.04604	16.3704	26.1743	3.70008e-09
rs34865514	18	21077269	A	G	0.474802	-0.0263069	0.00833446	0.00159731	417314	-3.1564	9.96287	26.1636	3.72763e-09
rs62068620	17	28167674	T	A	0.492039	-0.0335416	0.00828041	5.10611e-05	417314	-4.05072	16.4083	26.154	3.75255e-09
rs62086043	17	65968003	G	A	0.241767	0.0289044	0.00968832	0.00285036	417314	2.98343	8.90084	26.1388	3.79253e-09
rs11663558	18	21133937	A	G	0.474331	-0.0261272	0.00831044	0.00166709	417314	-3.1439	9.88411	26.1372	3.79667e-09
rs769673	4	140882750	A	G	0.334079	-0.0291242	0.00882452	0.000965562	417314	-3.30037	10.8925	26.1328	3.80844e-09
rs1788823	18	21114917	G	A	0.651647	-0.0341432	0.00870338	8.74601e-05	417314	-3.92298	15.3898	26.13	3.81582e-09
rs13136239	4	140908755	A	G	0.351969	-0.0286781	0.00870295	0.000983445	417314	-3.29522	10.8584	26.1156	3.85414e-09
rs56218782	4	140893287	C	T	0.338957	-0.0296074	0.00878131	0.000747223	417314	-3.37164	11.3679	26.084	3.93986e-09
rs2510340	18	21142438	G	C	0.476289	-0.0260027	0.00831374	0.00176194	417314	-3.12768	9.78237	26.0802	3.95019e-09
rs12601963	17	28246358	G	A	0.49199	-0.0335666	0.00828086	5.04522e-05	417314	-4.05352	16.431	26.08	3.9508e-09
rs7210152	17	28065279	C	T	0.507423	0.0337002	0.00827877	4.6877e-05	417314	4.07068	16.5704	26.0798	3.9514e-09
rs769675	4	140880109	C	T	0.33403	-0.0288833	0.00882944	0.00107073	417314	-3.27125	10.7011	26.0705	3.97703e-09
rs78154346	17	28169493	T	C	0.49138	-0.0336583	0.00828519	4.85568e-05	417314	-4.06247	16.5036	26.0625	3.99908e-09
rs8094772	18	21156719	T	C	0.474381	-0.0259216	0.00831931	0.00183426	417314	-3.11584	9.70843	26.0266	4.10012e-09
rs9915270	17	28146068	T	C	0.491814	-0.0333349	0.00827954	5.66892e-05	417314	-4.02618	16.2101	26.0118	4.14251e-09
rs813979	4	140880322	C	T	0.334026	-0.0288794	0.00882914	0.00107201	417314	-3.27092	10.6989	26.0104	4.14659e-09
rs2729451	17	28131334	C	T	0.508221	0.0332488	0.00827941	5.92325e-05	417314	4.01584	16.127	26.004	4.16506e-09
rs4800493	18	21143932	C	T	0.475348	-0.0259692	0.00832211	0.00180543	417314	-3.12051	9.73756	25.9816	4.23057e-09
rs62068617	17	28144728	G	A	0.491739	-0.0332844	0.0082798	5.8209e-05	417314	-4.01995	16.16	25.9805	4.23378e-09
rs2729450	17	28088459	C	T	0.507326	0.0334973	0.00827872	5.20571e-05	417314	4.04619	16.3717	25.9734	4.25472e-09
rs2628176	17	28139292	T	A	0.50846	0.033189	0.00828181	6.13734e-05	417314	4.00746	16.0597	25.9659	4.27684e-09
rs769674	4	140881964	T	A	0.333906	-0.0288881	0.00882784	0.00106645	417314	-3.27239	10.7085	25.9646	4.28068e-09
rs769657	4	140877659	G	A	0.334088	-0.0288863	0.00883369	0.00107542	417314	-3.27002	10.693	25.961	4.29147e-09
rs7226121	17	28208125	A	C	0.489696	-0.0299504	0.00828226	0.000298944	417314	-3.61621	13.077	25.9591	4.29727e-09
rs2729449	17	28089751	C	T	0.50732	0.0335097	0.00827875	5.17297e-05	417314	4.04768	16.3837	25.9486	4.3287e-09
rs34432450	17	65880259	C	T	0.237346	0.0284758	0.00977815	0.00358905	417314	2.91219	8.48083	25.9423	4.34763e-09
rs1426371	12	108629780	A	G	0.341101	-0.0305488	0.00881825	0.00053168	417314	-3.46427	12.0012	25.9397	4.35543e-09
rs2617881	17	28063275	T	A	0.507082	0.0337061	0.00828178	4.70316e-05	417314	4.06991	16.5642	25.9387	4.35859e-09
rs55974138	17	28215546	G	A	0.491945	-0.0334874	0.00827961	5.24192e-05	417314	-4.04456	16.3585	25.9377	4.36165e-09
rs9897794	17	28296327	G	T	0.463141	-0.0302013	0.00831431	0.000280744	417314	-3.63245	13.1947	25.9364	4.36566e-09
rs4077465	17	28300144	C	T	0.462246	-0.0308917	0.00831484	0.000203011	417314	-3.71525	13.8031	25.9349	4.37011e-09
rs59420007	17	28196114	C	T	0.492052	-0.0333185	0.00828081	5.73205e-05	417314	-4.02358	16.1892	25.9286	4.38921e-09
rs769672	4	140883254	C	G	0.333968	-0.0288666	0.00882385	0.00107006	417314	-3.27143	10.7022	25.9227	4.40723e-09
rs2321493	17	28230359	C	T	0.49195	-0.0334573	0.00827981	5.32623e-05	417314	-4.04083	16.3283	25.9137	4.43486e-09
rs76515799	17	28169491	G	A	0.491446	-0.033387	0.00828523	5.5847e-05	417314	-4.0297	16.2385	25.9017	4.47216e-09
rs2628170	17	28056612	A	T	0.507326	0.033789	0.00827844	4.47332e-05	417314	4.08157	16.6592	25.8949	4.49333e-09
rs12452288	17	28235220	G	A	0.492006	-0.0334357	0.00828079	5.39697e-05	417314	-4.03774	16.3034	25.8939	4.49632e-09
rs880749	17	28059970	C	T	0.507438	0.0337146	0.0082786	4.65104e-05	417314	4.0725	16.5853	25.8882	4.51434e-09
rs12452201	17	28214173	C	G	0.492007	-0.0334737	0.0082804	5.28798e-05	417314	-4.04252	16.342	25.8742	4.55861e-09
rs55655651	17	28244286	A	T	0.491988	-0.0335602	0.00828087	5.06221e-05	417314	-4.05274	16.4247	25.8637	4.59188e-09
rs4800495	18	21165409	C	T	0.482562	-0.0278272	0.00831231	0.000814817	417314	-3.34771	11.2072	25.8554	4.6183e-09
rs2617880	17	28106118	G	A	0.508175	0.0332138	0.00828024	6.0406e-05	417314	4.01121	16.0898	25.8489	4.63931e-09
rs58575982	17	28221776	T	A	0.491959	-0.0335008	0.00827983	5.20835e-05	417314	-4.04607	16.3707	25.8464	4.64743e-09
rs2628165	17	28121166	A	G	0.507957	0.033465	0.00827975	5.30445e-05	417314	4.04179	16.3361	25.8443	4.65441e-09
rs62070267	17	28242925	A	G	0.491999	-0.0335605	0.00828097	5.06232e-05	417314	-4.05273	16.4246	25.8383	4.67358e-09
rs7210288	17	28243473	G	T	0.491994	-0.0335467	0.00828091	5.098e-05	417314	-4.05109	16.4113	25.8371	4.67775e-09
rs62070264	17	28232049	A	G	0.491952	-0.0334655	0.00827977	5.30335e-05	417314	-4.04184	16.3365	25.8194	4.73567e-09
rs4294865	17	28205736	A	G	0.491946	-0.033491	0.00827957	5.23191e-05	417314	-4.04502	16.3622	25.8144	4.75195e-09
rs7220004	17	28369548	T	G	0.536977	0.0304436	0.00831542	0.000251131	417314	3.6611	13.4037	25.8081	4.77275e-09
rs2617875	17	28090024	G	T	0.50732	0.0335098	0.00827875	5.17261e-05	417314	4.04769	16.3838	25.7971	4.80966e-09
rs62070263	17	28231604	T	C	0.491952	-0.0334655	0.00827977	5.30335e-05	417314	-4.04184	16.3365	25.7941	4.81943e-09
rs7222842	17	28246943	T	C	0.492001	-0.0335064	0.00828107	5.20667e-05	417314	-4.04614	16.3713	25.7894	4.83523e-09
rs769656	4	140878643	C	T	0.334076	-0.0287832	0.00883177	0.00111787	417314	-3.25905	10.6214	25.7786	4.87192e-09
rs55887213	17	28233760	T	C	0.492006	-0.0334357	0.00828079	5.39697e-05	417314	-4.03774	16.3034	25.768	4.90785e-09
rs62070266	17	28235987	C	T	0.492006	-0.0334357	0.00828079	5.39697e-05	417314	-4.03774	16.3034	25.768	4.90785e-09
rs8077572	17	28237089	G	A	0.492006	-0.0334353	0.00828079	5.39796e-05	417314	-4.03769	16.303	25.7677	4.9089e-09
rs55866125	17	28312993	C	T	0.463079	-0.0301472	0.00831432	0.000287912	417314	-3.62594	13.1474	25.7638	4.92211e-09
rs75204514	17	28226832	G	A	0.491954	-0.0335129	0.00827977	5.17535e-05	417314	-4.04756	16.3828	25.7549	4.95267e-09
rs769671	4	140883618	T	C	0.333957	-0.0289045	0.00882333	0.00105322	417314	-3.27592	10.7316	25.7517	4.96395e-09
rs8073217	17	28164263	C	G	0.513565	-0.029638	0.00828353	0.000346306	417314	-3.57794	12.8017	25.747	4.98011e-09
rs2976397	8	143764613	T	G	0.488497	-0.0408416	0.00828834	8.32492e-07	417314	-4.9276	24.2812	25.7408	5.00168e-09
rs56226325	7	2078981	T	C	0.207282	-0.0346199	0.0102872	0.00076454	417314	-3.36534	11.3255	25.7403	5.00337e-09
rs1991651	8	10706411	G	C	0.555717	-0.0342445	0.00836057	4.20446e-05	417314	-4.09595	16.7768	25.7361	5.01805e-09
rs9900974	17	28364456	T	C	0.536883	0.0302458	0.00831461	0.000275112	417314	3.63767	13.2326	25.7337	5.02623e-09
rs7225686	17	28356744	A	C	0.536883	0.0302458	0.00831461	0.000275112	417314	3.63767	13.2326	25.7271	5.04951e-09
rs4528633	17	28356136	T	C	0.536828	0.0302429	0.00831532	0.000275823	417314	3.63701	13.2278	25.7224	5.06591e-09
rs7212162	17	28321328	A	T	0.463104	-0.0301753	0.00831464	0.000284328	417314	-3.62918	13.1709	25.7123	5.10158e-09
rs4547389	17	28364768	C	T	0.536883	0.0302458	0.00831461	0.000275112	417314	3.63767	13.2326	25.711	5.10619e-09
rs7207292	17	28247013	T	C	0.491988	-0.0335625	0.0082809	5.05662e-05	417314	-4.053	16.4268	25.7069	5.12094e-09
rs12944395	17	28323499	G	A	0.536903	0.0303297	0.00831506	0.000264734	417314	3.64756	13.3047	25.706	5.12418e-09
rs2259855	17	28097860	C	T	0.507242	0.0334131	0.00828	5.45092e-05	417314	4.0354	16.2844	25.7027	5.1359e-09
rs79993364	17	65848577	CCT	C	0.242593	0.0278188	0.00967992	0.0040549	417314	2.87387	8.25911	25.6941	5.16677e-09
rs12936302	17	28349476	A	G	0.536783	0.0302746	0.00831501	0.000271625	417314	3.64096	13.2566	25.6889	5.18557e-09
rs11653805	17	28378276	T	C	0.536883	0.0302459	0.00831461	0.000275106	417314	3.63768	13.2327	25.6884	5.18711e-09
rs12939344	17	28328819	C	G	0.536842	0.0302542	0.00831508	0.000274252	417314	3.63847	13.2385	25.6874	5.19099e-09
rs4595850	17	28206326	T	C	0.491942	-0.0334801	0.00827959	5.26175e-05	417314	-4.04369	16.3514	25.6798	5.21821e-09
rs7225483	17	28341679	G	T	0.536848	0.030232	0.00831467	0.000276924	417314	3.63598	13.2204	25.6698	5.25486e-09
rs11766468	7	2082604	A	G	0.204147	-0.0362682	0.0103507	0.000458406	417314	-3.50394	12.2776	25.6677	5.26259e-09
rs8064689	17	28217053	T	C	0.492015	-0.0335525	0.00828075	5.08101e-05	417314	-4.05187	16.4176	25.6652	5.2716e-09
rs6505148	17	28289818	T	C	0.463049	-0.0300882	0.00831443	0.000295985	417314	-3.61879	13.0957	25.6614	5.28571e-09
rs62444906	7	2083161	T	G	0.204147	-0.0362723	0.0103506	0.000457657	417314	-3.50437	12.2806	25.644	5.34998e-09
rs7212532	17	28291505	G	T	0.463098	-0.0300638	0.00831448	0.000299385	417314	-3.61584	13.0743	25.6404	5.36334e-09
rs9900112	17	28282910	A	T	0.463069	-0.0300611	0.00831422	0.000299626	417314	-3.61562	13.0727	25.6229	5.429e-09
rs4375718	17	28363642	T	C	0.536696	0.0301449	0.00831586	0.000288968	417314	3.62499	13.1405	25.6214	5.4346e-09
rs8083301	18	21078579	T	A	0.634425	-0.0283952	0.00860529	0.000967743	417314	-3.29974	10.8883	25.6192	5.44296e-09
rs1045547	8	143763757	G	T	0.502242	-0.0393445	0.00828009	2.0172e-06	417314	-4.7517	22.5786	25.6185	5.44562e-09
rs4598962	17	28293948	G	C	0.46308	-0.030037	0.00831429	0.000303026	417314	-3.6127	13.0516	25.6181	5.44707e-09
rs7218113	17	28372130	G	A	0.536883	0.0302458	0.00831461	0.000275112	417314	3.63767	13.2326	25.6136	5.4644e-09
rs56382980	17	28281437	G	A	0.463067	-0.0300931	0.00831421	0.000295202	417314	-3.61948	13.1006	25.605	5.49683e-09
rs3764002	12	108618630	T	C	0.341383	-0.0300244	0.00878705	0.000633388	417314	-3.41689	11.6752	25.5986	5.52167e-09
rs56404791	17	65893019	G	T	0.242435	0.0280177	0.00968091	0.00380233	417314	2.89412	8.37592	25.5936	5.54089e-09
rs8078638	17	28290358	G	A	0.463118	-0.030006	0.00831411	0.000307319	417314	-3.60905	13.0252	25.5697	5.63361e-09
rs2617865	17	28049804	T	G	0.507497	0.0338261	0.00827876	4.39076e-05	417314	4.08589	16.6945	25.5655	5.65016e-09
rs3115087	17	28030267	C	G	0.492504	-0.0338235	0.00827874	4.39653e-05	417314	-4.08559	16.692	25.5636	5.65765e-09
rs6504572	17	66015861	C	T	0.672386	-0.0284891	0.00884471	0.00127732	417314	-3.22103	10.3751	25.5606	5.66951e-09
rs3102559	17	28029723	C	T	0.492544	-0.0338137	0.00827935	4.42476e-05	417314	-4.0841	16.6799	25.5543	5.69432e-09
rs78186330	17	66004715	A	G	0.238638	0.0295089	0.00974742	0.00246706	417314	3.02735	9.16488	25.5524	5.70179e-09
rs4790974	17	65951107	T	A	0.757428	-0.0279422	0.00967892	0.00389036	417314	-2.88691	8.33427	25.5502	5.71063e-09
rs9907491	17	65949993	A	G	0.757495	-0.0279461	0.00968146	0.00389484	417314	-2.88656	8.33222	25.547	5.72311e-09
rs3115099	17	28019293	C	T	0.492505	-0.0338229	0.00827874	4.39805e-05	417314	-4.08551	16.6914	25.5376	5.76066e-09
rs9899520	17	65957568	G	A	0.758835	-0.0281105	0.00969928	0.00375301	417314	-2.8982	8.39959	25.5369	5.76351e-09
rs6504573	17	66015963	C	T	0.672383	-0.0285436	0.00884458	0.00124991	417314	-3.22724	10.4151	25.5368	5.76391e-09
rs2976384	8	143752994	C	T	0.500149	-0.0395732	0.00829174	1.81857e-06	417314	-4.77261	22.7778	25.5318	5.78408e-09
rs56148300	17	65892752	C	T	0.242442	0.0279878	0.00968093	0.00383981	417314	2.89102	8.35802	25.5233	5.81831e-09
rs62068583	17	28001482	T	C	0.489037	-0.0336196	0.00828863	4.98953e-05	417314	-4.05611	16.452	25.5151	5.85186e-09
rs3115101	17	28041627	A	G	0.492504	-0.0338236	0.00827874	4.39633e-05	417314	-4.0856	16.6921	25.5127	5.86154e-09
rs3115089	17	28031881	T	C	0.492504	-0.0338234	0.00827874	4.39673e-05	417314	-4.08557	16.6919	25.5125	5.86216e-09
rs58606097	17	28020379	C	G	0.492504	-0.0338228	0.00827874	4.39815e-05	417314	-4.0855	16.6913	25.5121	5.864e-09
rs3102556	17	28042542	T	C	0.492504	-0.0338218	0.00827874	4.40048e-05	417314	-4.08538	16.6903	25.5113	5.86708e-09
rs34813479	17	66011057	G	A	0.672361	-0.0284541	0.00884494	0.00129545	417314	-3.21699	10.349	25.5103	5.87123e-09
rs62086901	17	66012211	C	G	0.672361	-0.0284541	0.00884494	0.00129545	417314	-3.21699	10.349	25.5103	5.87123e-09
rs10216533	8	143763690	A	G	0.502252	-0.0390525	0.00828031	2.40165e-06	417314	-4.71631	22.2436	25.4979	5.92209e-09
rs1532042	17	28504389	T	G	0.445473	-0.0321875	0.00834558	0.000114868	417314	-3.85683	14.8752	25.4971	5.92523e-09
rs55633288	17	28368196	A	G	0.537103	0.0300576	0.008316	0.000301002	417314	3.61443	13.0641	25.4725	6.02778e-09
rs2976396	8	143764001	A	G	0.502252	-0.0390519	0.00828032	2.40254e-06	417314	-4.71623	22.2428	25.4712	6.03333e-09
rs1045531	8	143763547	A	C	0.502255	-0.0390524	0.00828033	2.40187e-06	417314	-4.71629	22.2433	25.4697	6.03946e-09
rs2321331	17	28025528	T	G	0.492504	-0.0338234	0.00827874	4.39673e-05	417314	-4.08557	16.6919	25.4616	6.07375e-09
rs6504571	17	66012909	A	G	0.66714	-0.0279308	0.00880895	0.00152062	417314	-3.17073	10.0535	25.4597	6.08147e-09
rs57411618	17	28273052	G	A	0.467231	-0.0330135	0.00830792	7.07522e-05	417314	-3.97374	15.7906	25.4537	6.10716e-09
rs2628166	17	28113123	C	T	0.508219	0.0332474	0.0082795	5.92857e-05	417314	4.01563	16.1253	25.449	6.12684e-09
rs8077464	17	28019091	A	G	0.492744	-0.0337325	0.00828073	4.62882e-05	417314	-4.07361	16.5943	25.4379	6.17474e-09
rs7222308	17	28277041	C	T	0.467232	-0.0330197	0.00830786	7.05229e-05	417314	-3.97451	15.7968	25.4339	6.19166e-09
rs2920298	8	143763043	G	A	0.502258	-0.0390461	0.00828041	2.41152e-06	417314	-4.71548	22.2357	25.432	6.19996e-09
rs2920297	8	143763083	G	A	0.50226	-0.0391699	0.00828042	2.24047e-06	417314	-4.73042	22.3769	25.4275	6.21938e-09
rs2978982	8	143763490	C	T	0.502259	-0.0390431	0.00828041	2.41574e-06	417314	-4.71512	22.2323	25.4213	6.24641e-09
rs2976395	8	143763750	A	G	0.502251	-0.0390409	0.00828035	2.41847e-06	417314	-4.71489	22.2301	25.42	6.25183e-09
rs1045574	8	143763958	A	G	0.502251	-0.0390402	0.00828027	2.41891e-06	417314	-4.71485	22.2298	25.4169	6.26548e-09
rs2976393	8	143763618	G	C	0.502252	-0.0390615	0.00828037	2.38924e-06	417314	-4.71736	22.2535	25.4059	6.31352e-09
rs11760737	7	2104055	C	T	0.197924	-0.0349115	0.0104663	0.000851138	417314	-3.33561	11.1263	25.4022	6.32987e-09
rs2294010	8	143762430	G	A	0.502259	-0.0390434	0.00828041	2.41529e-06	417314	-4.71515	22.2327	25.401	6.33516e-09
rs4533340	17	28277951	C	G	0.467131	-0.0331065	0.00830933	6.7694e-05	417314	-3.98426	15.8743	25.3972	6.35206e-09
rs62070270	17	28263980	G	A	0.467328	-0.0330359	0.00830936	7.01601e-05	417314	-3.97575	15.8066	25.3924	6.37331e-09
rs2920279	8	143762135	C	A	0.502259	-0.0390431	0.00828041	2.41568e-06	417314	-4.71512	22.2323	25.3891	6.3878e-09
rs1045605	8	143764101	G	C	0.502255	-0.0390519	0.00828033	2.40259e-06	417314	-4.71623	22.2428	25.3775	6.4395e-09
rs9898353	17	28451865	C	T	0.445412	-0.0320931	0.00834645	0.000120492	417314	-3.84512	14.7849	25.3716	6.46607e-09
rs62444907	7	2083267	T	C	0.208007	-0.0346904	0.0102736	0.000733686	417314	-3.37665	11.4018	25.3704	6.4715e-09
rs7221154	17	28505024	A	G	0.445605	-0.0321792	0.00834734	0.00011572	417314	-3.85502	14.8612	25.3652	6.49507e-09
rs4592712	17	28466824	C	T	0.445291	-0.0322377	0.00834824	0.000112639	417314	-3.86162	14.9121	25.3449	6.58745e-09
rs2976392	8	143762932	A	G	0.502257	-0.039045	0.00828038	2.41279e-06	417314	-4.71536	22.2347	25.3436	6.59312e-09
rs79999613	17	28278549	A	T	0.469927	-0.033331	0.00830632	6.00219e-05	417314	-4.01273	16.102	25.3422	6.59943e-09
rs34323226	17	28517454	T	C	0.445333	-0.0326894	0.00834351	8.93079e-05	417314	-3.91794	15.3503	25.3414	6.60336e-09
rs9908901	17	28469713	A	G	0.445443	-0.0321368	0.00834566	0.000117771	417314	-3.85072	14.828	25.3368	6.62432e-09
rs6505163	17	28462510	G	C	0.445462	-0.0321312	0.00834579	0.000118125	417314	-3.84999	14.8224	25.332	6.64653e-09
rs6505147	17	28275095	T	C	0.467229	-0.0330122	0.00830793	7.08027e-05	417314	-3.97358	15.7893	25.3291	6.66012e-09
rs8074028	17	28461687	C	T	0.445459	-0.0321201	0.00834575	0.000118754	417314	-3.84868	14.8123	25.3234	6.68655e-09
rs7224199	17	28523726	T	G	0.445601	-0.0323632	0.00834276	0.000104802	417314	-3.8792	15.0482	25.3232	6.68745e-09
rs11654983	17	28370042	C	A	0.536879	0.0298706	0.00831647	0.000328488	417314	3.59174	12.9006	25.3192	6.70611e-09
rs28792710	17	28450015	C	T	0.445456	-0.0321147	0.00834578	0.000119075	417314	-3.84802	14.8072	25.319	6.70681e-09
rs9891999	17	28493805	G	A	0.44545	-0.0321626	0.00834552	0.00011626	417314	-3.85388	14.8524	25.3098	6.75031e-09
rs9913074	17	28481199	C	T	0.445585	-0.0321002	0.00834714	0.000120232	417314	-3.84565	14.789	25.3035	6.77979e-09
rs2976387	8	143759364	A	G	0.493068	-0.0406941	0.00828275	8.96376e-07	417314	-4.91311	24.1387	25.3025	6.78426e-09
rs8080343	17	28456758	T	C	0.445458	-0.0321207	0.00834575	0.000118722	417314	-3.84875	14.8129	25.3	6.79639e-09
rs7216487	17	28502642	A	C	0.445458	-0.0321793	0.00834545	0.000115303	417314	-3.85591	14.868	25.2992	6.80018e-09
rs7216494	17	28502651	G	C	0.445458	-0.0321793	0.00834545	0.0001153	417314	-3.85591	14.868	25.2992	6.80018e-09
rs4470197	17	28464474	C	T	0.445598	-0.0321184	0.00834579	0.000118864	417314	-3.84846	14.8106	25.298	6.80553e-09
rs8072225	17	65912960	G	A	0.242495	0.0277785	0.00968059	0.00411112	417314	2.8695	8.23406	25.2908	6.83994e-09
rs12451122	17	28486376	G	T	0.445809	-0.0321053	0.00834582	0.000119638	417314	-3.84687	14.7984	25.2876	6.855e-09
rs7221417	17	28517367	G	A	0.445497	-0.0323403	0.00834372	0.000106184	417314	-3.876	15.0234	25.2783	6.89968e-09
rs2976388	8	143760256	A	G	0.493069	-0.0406935	0.00828272	8.96644e-07	417314	-4.91306	24.1382	25.278	6.9011e-09
rs2920294	8	143765326	G	C	0.502255	-0.0390511	0.00828034	2.40386e-06	417314	-4.71612	22.2418	25.2716	6.93174e-09
rs3102558	17	28023142	A	C	0.492654	-0.0335666	0.00828138	5.05091e-05	417314	-4.05326	16.4289	25.2652	6.9626e-09
rs2920296	8	143763109	G	A	0.501716	-0.0388439	0.00828108	2.72301e-06	417314	-4.69068	22.0025	25.2517	7.02858e-09
rs2294008	8	143761931	T	C	0.502252	-0.0393375	0.0082802	2.02624e-06	417314	-4.75079	22.57	25.2513	7.03067e-09
rs7211246	17	28485762	G	A	0.44546	-0.0320267	0.00834567	0.000124283	417314	-3.83752	14.7266	25.25	7.03687e-09
rs2976394	8	143763622	T	C	0.502252	-0.0390611	0.00828036	2.38974e-06	417314	-4.71732	22.2531	25.2496	7.03861e-09
rs2920292	8	143765699	G	A	0.502958	-0.0387807	0.00827953	2.81443e-06	417314	-4.68393	21.9392	25.2211	7.17961e-09
rs2585179	8	143774193	A	G	0.503041	-0.0386932	0.00828083	2.97379e-06	417314	-4.67262	21.8334	25.2026	7.27272e-09
rs4325622	17	28526475	C	T	0.44559	-0.0323802	0.00834276	0.000103927	417314	-3.88123	15.064	25.2003	7.2844e-09
rs2572910	8	143770135	G	C	0.502963	-0.0387281	0.00827957	2.90322e-06	417314	-4.67755	21.8795	25.1984	7.29403e-09
rs4795537	17	28508908	G	A	0.445567	-0.0323581	0.0083434	0.000105194	417314	-3.87829	15.0411	25.1968	7.30211e-09
rs3813034	17	28524804	C	A	0.44559	-0.0323855	0.00834271	0.000103645	417314	-3.88189	15.0691	25.1961	7.30562e-09
rs35659820	17	28534531	C	G	0.398207	-0.0324597	0.00850373	0.000135024	417314	-3.81711	14.5704	25.1897	7.33856e-09
rs2920285	8	143756218	C	G	0.500561	-0.0394142	0.00828319	1.952e-06	417314	-4.75834	22.6418	25.1849	7.36274e-09
rs2920283	8	143757037	C	T	0.500564	-0.0394322	0.00828263	1.92792e-06	417314	-4.76083	22.6655	25.1804	7.38591e-09
rs1906450	17	28515744	T	A	0.445479	-0.0325164	0.00834442	9.74788e-05	417314	-3.89678	15.1849	25.1803	7.38637e-09
rs2978978	8	143756530	C	T	0.500559	-0.039427	0.00828277	1.93468e-06	417314	-4.76012	22.6588	25.1767	7.40518e-09
rs12449783	17	28527653	C	A	0.445593	-0.0324034	0.00834495	0.000103179	417314	-3.883	15.0777	25.1635	7.47317e-09
rs1972305	17	28533880	C	T	0.398202	-0.032472	0.00850272	0.000133986	417314	-3.81901	14.5849	25.1553	7.51608e-09
rs55816036	17	28466816	A	G	0.445291	-0.0322378	0.00834824	0.000112634	417314	-3.86163	14.9122	25.1533	7.52671e-09
rs12602065	17	28482488	C	A	0.445398	-0.0321661	0.00834609	0.000116188	417314	-3.85403	14.8536	25.1516	7.53541e-09
rs74715904	4	45178081	G	A	0.153021	0.04269	0.011565	0.0002231	417314	3.69131	13.6258	25.151	7.53843e-09
rs2978979	8	143757286	A	C	0.500558	-0.0394217	0.00828265	1.94022e-06	417314	-4.75955	22.6533	25.15	7.54374e-09
rs34698290	17	28500465	G	A	0.44546	-0.0321881	0.00834548	0.000114813	417314	-3.85695	14.8761	25.1467	7.56107e-09
rs62070344	17	28476997	G	C	0.445443	-0.0321407	0.00834562	0.000117536	417314	-3.85121	14.8318	25.1332	7.63276e-09
rs61014003	17	28485233	G	A	0.445448	-0.0321624	0.00834551	0.000116273	417314	-3.85386	14.8522	25.1266	7.66794e-09
rs4356528	17	28489670	G	A	0.445448	-0.0321624	0.00834552	0.000116273	417314	-3.85385	14.8522	25.1265	7.6681e-09
rs4343336	17	28488236	C	A	0.445424	-0.0321579	0.00834579	0.00011659	417314	-3.85319	14.8471	25.1222	7.69123e-09
rs145520076	17	66020611	A	G	0.243972	0.0316383	0.00966851	0.00106674	417314	3.2723	10.708	25.1212	7.69666e-09
rs2920281	8	143760444	T	C	0.492847	-0.0406854	0.00828593	9.09913e-07	417314	-4.91018	24.1099	25.114	7.73552e-09
rs192988621	17	66020620	T	C	0.24393	0.0315928	0.0096697	0.0010862	417314	3.2672	10.6746	25.1139	7.73599e-09
rs2920280	8	143761144	C	G	0.493447	-0.0406695	0.00828299	9.10773e-07	417314	-4.91	24.1081	25.1138	7.73665e-09
rs1906451	17	28515479	G	A	0.445587	-0.032392	0.00834268	0.000103307	417314	-3.88269	15.0752	25.1133	7.73891e-09
rs12450441	17	28495021	A	G	0.445452	-0.0321697	0.00834551	0.000115856	417314	-3.85473	14.859	25.1084	7.76572e-09
rs4533341	17	28495672	G	T	0.445452	-0.0321695	0.0083455	0.000115867	417314	-3.85471	14.8588	25.1082	7.7664e-09
rs60694493	17	28473256	G	A	0.445443	-0.0321382	0.00834566	0.000117687	417314	-3.85089	14.8293	25.1072	7.77193e-09
rs55748380	17	28469782	G	T	0.445443	-0.0321368	0.00834566	0.000117771	417314	-3.85072	14.828	25.1061	7.77784e-09
rs61240589	17	28449035	T	G	0.445456	-0.0321146	0.00834578	0.000119086	417314	-3.848	14.8071	25.104	7.78939e-09
rs7223645	17	28491029	T	A	0.445448	-0.0321625	0.00834552	0.000116268	417314	-3.85386	14.8523	25.1027	7.79631e-09
rs72823935	17	28008595	T	C	0.491338	-0.0332978	0.00828338	5.82398e-05	417314	-4.01983	16.1591	25.102	7.80012e-09
rs56326816	17	28492805	T	C	0.445447	-0.0321611	0.00834554	0.000116356	417314	-3.85369	14.8509	25.1016	7.80257e-09
rs35654250	4	140896461	T	C	0.340066	-0.0282282	0.00877244	0.00129167	417314	-3.21783	10.3544	25.1006	7.80802e-09
rs2920284	8	143756919	G	A	0.500559	-0.0394231	0.0082827	1.93883e-06	417314	-4.75969	22.6547	25.0998	7.81226e-09
rs2920293	8	143765414	G	C	0.502958	-0.0387818	0.00827953	2.81248e-06	417314	-4.68406	21.9404	25.0969	7.82789e-09
rs13151315	4	140933304	G	C	0.361607	-0.0302882	0.00866058	0.000470078	417314	-3.49725	12.2307	25.0954	7.83605e-09
rs2978980	8	143757708	G	T	0.500558	-0.0394195	0.00828263	1.94267e-06	417314	-4.7593	22.6509	25.0896	7.86753e-09
rs2585176	8	143778381	T	A	0.493791	-0.0405293	0.00828229	9.90627e-07	417314	-4.89349	23.9462	25.0893	7.8693e-09
rs56195309	17	28453753	A	G	0.445454	-0.0321144	0.0083458	0.000119102	417314	-3.84797	14.8069	25.0882	7.87545e-09
rs2585183	8	143766059	G	C	0.493339	-0.040533	0.00828739	1.00367e-06	417314	-4.89092	23.9211	25.0856	7.88965e-09
rs17825877	17	28515188	T	C	0.445585	-0.0323872	0.00834274	0.000103567	417314	-3.88208	15.0706	25.0853	7.89118e-09
rs189628481	17	66020618	T	C	0.24393	0.0315928	0.0096697	0.0010862	417314	3.2672	10.6746	25.082	7.9096e-09
rs183763906	17	66020622	T	C	0.24393	0.0315928	0.0096697	0.0010862	417314	3.2672	10.6746	25.082	7.9096e-09
rs200026262	17	66020623	G	A	0.24393	0.0315928	0.0096697	0.0010862	417314	3.2672	10.6746	25.082	7.9096e-09
rs60176674	17	28479854	C	T	0.445266	-0.0321253	0.00835158	0.000119762	417314	-3.84661	14.7964	25.0793	7.92412e-09
rs55896768	17	65913358	C	T	0.24237	0.0275308	0.00968369	0.0044691	417314	2.84301	8.08269	25.0713	7.9686e-09
rs62070337	17	28466257	A	G	0.445459	-0.0321213	0.00834573	0.000118681	417314	-3.84883	14.8135	25.0699	7.97625e-09
rs2054846	17	28507693	A	G	0.445588	-0.0323994	0.00834374	0.000103143	417314	-3.88308	15.0783	25.0677	7.98877e-09
rs4473252	17	28454423	C	G	0.445457	-0.0321164	0.00834577	0.000118979	417314	-3.84822	14.8088	25.066	7.99818e-09
rs67600240	4	140932086	A	G	0.361666	-0.0302481	0.00865986	0.000477793	417314	-3.49291	12.2004	25.0643	8.00773e-09
rs62084697	17	66038556	A	G	0.239389	0.0289983	0.00972654	0.00286972	417314	2.98136	8.8885	25.0633	8.01303e-09
rs7501472	17	28010628	G	T	0.491459	-0.0331359	0.00828155	6.30289e-05	417314	-4.00117	16.0094	25.0604	8.02952e-09
rs3996323	7	2079428	T	G	0.335371	-0.032269	0.00882142	0.000254156	417314	-3.65803	13.3812	25.0585	8.0401e-09
rs2920282	8	143757763	C	T	0.500541	-0.0394939	0.00828268	1.85832e-06	417314	-4.76825	22.7362	25.054	8.065e-09
rs13256647	8	143756895	T	C	0.500559	-0.0394247	0.00828272	1.93714e-06	417314	-4.75987	22.6564	25.0535	8.06784e-09
rs13249440	8	143756892	A	G	0.500559	-0.0394246	0.00828272	1.93722e-06	417314	-4.75986	22.6563	25.0535	8.0682e-09
rs8067580	17	28471248	T	C	0.44517	-0.0320791	0.00834901	0.000121907	417314	-3.84226	14.763	25.051	8.08206e-09
rs9969125	7	2088460	T	C	0.207204	-0.0349801	0.0102863	0.00067228	417314	-3.40065	11.5644	25.0486	8.09545e-09
rs55744550	17	28475729	A	G	0.445429	-0.0320313	0.00834744	0.000124417	417314	-3.83726	14.7246	25.0422	8.13182e-09
rs35986887	17	28507416	T	C	0.44555	-0.0323319	0.00834389	0.00010666	417314	-3.87492	15.015	25.039	8.1495e-09
rs1128156	17	28513176	A	G	0.445585	-0.032388	0.00834275	0.000103529	417314	-3.88217	15.0713	25.0377	8.157e-09
rs62086897	17	66008044	C	A	0.239728	0.0289108	0.00972679	0.0029559	417314	2.97229	8.83448	25.0377	8.15713e-09
rs9639202	7	2087315	A	G	0.207213	-0.0349184	0.0102864	0.00068729	417314	-3.39462	11.5234	25.0345	8.17506e-09
rs1979572	17	28511978	A	G	0.445583	-0.0323835	0.00834279	0.000103765	417314	-3.88162	15.0669	25.0341	8.17746e-09
rs2976389	8	143760421	C	T	0.502165	-0.0390437	0.00828165	2.42326e-06	417314	-4.71448	22.2264	25.0338	8.17922e-09
rs4429345	17	28458105	G	A	0.445332	-0.0321503	0.00834821	0.00011756	417314	-3.85116	14.8314	25.029	8.20693e-09
rs2717608	8	143771712	C	A	0.502609	-0.038555	0.00828373	3.25072e-06	417314	-4.6543	21.6625	25.0277	8.21413e-09
rs34433787	17	28496780	A	T	0.445366	-0.0321816	0.00834692	0.000115489	417314	-3.85551	14.8649	25.0177	8.27128e-09
rs4381649	17	28509602	T	G	0.445571	-0.0323631	0.00834327	0.000104908	417314	-3.87895	15.0462	25.0169	8.27599e-09
rs34635647	8	143756890	G	A	0.499201	-0.0390322	0.00828479	2.46127e-06	417314	-4.71131	22.1964	25.0165	8.2786e-09
rs55770986	7	2087823	C	T	0.207204	-0.0349765	0.0102864	0.000673178	417314	-3.40027	11.5618	25.0154	8.28488e-09
rs12509820	4	140937628	A	G	0.361517	-0.0300964	0.00866362	0.000512991	417314	-3.47388	12.0679	25.012	8.30463e-09
rs7222685	17	28496430	T	A	0.445452	-0.0321677	0.0083455	0.000115966	417314	-3.8545	14.8571	25.0112	8.30907e-09
rs56305291	7	2048706	G	A	0.286333	-0.0338312	0.00924523	0.000252895	417314	-3.65931	13.3906	25.0106	8.31255e-09
rs1042173	17	28525011	C	A	0.4456	-0.0323908	0.00834261	0.000103359	417314	-3.88257	15.0744	25.0076	8.32964e-09
rs12646543	4	140937114	C	T	0.361547	-0.0301075	0.0086631	0.000510141	417314	-3.47537	12.0782	24.9806	8.48811e-09
rs2920286	8	143754728	A	G	0.500517	-0.0392899	0.0082842	2.10834e-06	417314	-4.74275	22.4937	24.9789	8.49801e-09
rs1986555	17	28014448	A	T	0.491219	-0.0331239	0.00828135	6.33913e-05	417314	-3.99982	15.9986	24.977	8.50894e-09
rs8067576	17	28444254	A	T	0.44584	-0.0318744	0.00834494	0.00013366	417314	-3.81961	14.5894	24.9744	8.5248e-09
rs74354868	17	66045831	A	G	0.239405	0.0290148	0.00972632	0.00285319	417314	2.98312	8.89902	24.9725	8.53573e-09
rs12645862	4	140936716	C	T	0.361518	-0.0300934	0.00866263	0.000512897	417314	-3.47393	12.0682	24.9702	8.54944e-09
rs10093774	8	10703293	C	T	0.555413	-0.0336741	0.00836069	5.63326e-05	417314	-4.02767	16.2221	24.9657	8.57632e-09
rs11080120	17	28507021	A	C	0.445532	-0.0323004	0.00834438	0.000108428	417314	-3.87092	14.984	24.9651	8.57974e-09
rs72712556	4	140900251	A	G	0.340192	-0.0283319	0.00877229	0.00123917	417314	-3.2297	10.431	24.9628	8.59365e-09
rs2976386	8	143757409	A	G	0.500209	-0.0394894	0.00828556	1.87871e-06	417314	-4.76605	22.7152	24.9597	8.61236e-09
rs62084694	17	66037594	T	G	0.239388	0.0289148	0.00972677	0.00295189	417314	2.9727	8.83696	24.9479	8.68347e-09
rs1533829	7	2082841	G	A	0.332575	-0.0328389	0.0088412	0.000203765	417314	-3.7143	13.7961	24.9462	8.69338e-09
rs35229997	17	66029590	G	T	0.239466	0.0290714	0.00970452	0.00273855	417314	2.99566	8.97395	24.941	8.72506e-09
rs55810445	7	2103739	T	C	0.198272	-0.0341033	0.0104611	0.00111409	417314	-3.26001	10.6277	24.9312	8.78479e-09
rs7681179	4	45193147	T	C	0.153756	0.0429806	0.0114904	0.000183612	417314	3.74057	13.9918	24.928	8.80432e-09
rs6504555	17	65940727	G	A	0.759074	-0.0280213	0.00970794	0.00389646	417314	-2.88643	8.33148	24.9244	8.8266e-09
rs13150296	4	140933504	A	G	0.361506	-0.0301061	0.00866127	0.000509061	417314	-3.47595	12.0822	24.9004	8.97509e-09
rs17373738	4	140935264	G	C	0.361683	-0.0300538	0.00866322	0.000522156	417314	-3.46913	12.0348	24.8936	9.01768e-09
rs35808740	4	140909241	G	T	0.361171	-0.0297075	0.00866373	0.000605927	417314	-3.42895	11.7577	24.8926	9.02424e-09
rs71641308	1	78086718	T	C	0.096876	0.0479284	0.0139955	0.000615829	417314	3.42456	11.7276	24.8894	9.04399e-09
rs2920295	8	143764937	G	A	0.502549	-0.0385764	0.00828207	3.1958e-06	417314	-4.65782	21.6953	24.8754	9.13254e-09
rs36072649	4	140939110	A	T	0.361216	-0.0301106	0.00866638	0.000511965	417314	-3.47441	12.0716	24.8684	9.17737e-09
rs17373621	4	140934146	A	G	0.361507	-0.0301108	0.00866161	0.000508288	417314	-3.47635	12.085	24.8612	9.22354e-09
rs1510719	4	140938116	C	T	0.361461	-0.0300189	0.0086645	0.000531043	417314	-3.46459	12.0034	24.861	9.22453e-09
rs5895729	8	143773354	TG	T	0.50191	-0.0388041	0.00828324	2.8044e-06	417314	-4.68465	21.946	24.8455	9.32481e-09
rs13143388	4	140917009	C	T	0.361391	-0.029841	0.0086562	0.000566109	417314	-3.44736	11.8843	24.836	9.38654e-09
rs2978981	8	143759137	T	C	0.501717	-0.0388256	0.00828418	2.77626e-06	417314	-4.68672	21.9653	24.8204	9.48907e-09
rs62084703	17	66043384	T	C	0.239388	0.0289148	0.00972677	0.00295189	417314	2.9727	8.83696	24.8126	9.54076e-09
rs6823515	4	140925403	C	G	0.361408	-0.0298336	0.00865581	0.000567571	417314	-3.44666	11.8794	24.8101	9.55759e-09
rs56172573	4	140919381	C	T	0.36143	-0.0298784	0.00865597	0.000556916	417314	-3.45177	11.9147	24.805	9.59137e-09
rs7787359	7	2090849	G	A	0.335644	-0.0319005	0.00881537	0.000296047	417314	-3.61874	13.0953	24.7954	9.65568e-09
rs10241537	7	2083358	G	A	0.335613	-0.0320068	0.00881779	0.000283642	417314	-3.6298	13.1754	24.768	9.84141e-09
rs13109433	4	140913322	G	A	0.361403	-0.0297808	0.00865574	0.000580457	417314	-3.44058	11.8376	24.7664	9.85288e-09
rs10276536	7	2086960	T	C	0.335634	-0.031962	0.00881619	0.000288536	417314	-3.62538	13.1433	24.7634	9.8733e-09
rs3110495	17	27978455	A	G	0.466919	-0.0334061	0.00831485	5.87828e-05	417314	-4.01764	16.1415	24.7597	9.89895e-09
rs55669426	7	2090129	C	G	0.335641	-0.031954	0.00881545	0.000289214	417314	-3.62477	13.139	24.7593	9.90166e-09
rs3794808	17	28531793	T	C	0.40721	-0.0317457	0.00846299	0.000176048	417314	-3.75112	14.0709	24.7459	9.99454e-09
rs4791300	17	65930772	G	A	0.241903	0.0273817	0.00968955	0.00471487	417314	2.8259	7.98571	24.7021	1.03036e-08
rs6846081	4	140928557	A	C	0.36127	-0.0298704	0.00865665	0.000559384	417314	-3.45057	11.9065	24.6977	1.03351e-08
rs62084692	17	66035844	T	C	0.239838	0.0288265	0.00972168	0.0030251	417314	2.96518	8.79227	24.6872	1.04108e-08
rs2447937	17	28088859	G	A	0.47998	0.0313499	0.00828826	0.000155292	417314	3.78245	14.3069	24.6633	1.05857e-08
rs56180486	7	2050747	T	C	0.285924	-0.0332119	0.00925086	0.000330499	417314	-3.59014	12.8891	24.6585	1.06212e-08
rs62084689	17	66035289	C	T	0.239853	0.0286948	0.00972176	0.00316126	417314	2.95161	8.71197	24.6491	1.06908e-08
rs78496681	17	66045163	CA	C	0.239606	0.0286811	0.00972474	0.003185	417314	2.94929	8.69832	24.575	1.12575e-08
rs13145728	4	140927812	C	G	0.361397	-0.0297299	0.00865821	0.000595347	417314	-3.43372	11.7905	24.5563	1.14044e-08
rs4791299	17	65930937	G	A	0.241858	0.0272357	0.0096954	0.00496752	417314	2.80914	7.89125	24.5417	1.15215e-08
rs6601529	8	10670550	C	T	0.551078	-0.0333014	0.00835165	6.68005e-05	417314	-3.9874	15.8994	24.5416	1.15219e-08
rs4790981	17	65921834	G	A	0.241626	0.027201	0.00969585	0.00502505	417314	2.80543	7.87042	24.5371	1.15585e-08
rs11656743	17	65980289	A	G	0.755703	-0.0267681	0.0096541	0.00555904	417314	-2.77272	7.68797	24.5177	1.17154e-08
rs2054847	17	28532013	A	G	0.40267	-0.0320214	0.00848463	0.00016062	417314	-3.77405	14.2434	24.5023	1.18418e-08
rs9330556	17	66069898	G	T	0.294187	0.0301839	0.0091202	0.000934415	417314	3.30957	10.9532	24.4706	1.21058e-08
rs11250078	8	10666581	A	G	0.550836	-0.0328688	0.00835063	8.2819e-05	417314	-3.93609	15.4928	24.4656	1.2148e-08
rs4721321	7	2068470	G	A	0.32629	-0.0322351	0.00888759	0.000286761	417314	-3.62698	13.155	24.4624	1.21756e-08
rs7018334	8	10612075	A	G	0.532959	-0.0345297	0.00833396	3.42405e-05	417314	-4.14325	17.1665	24.4599	1.21969e-08
rs12504594	4	140909793	A	C	0.361347	-0.0296727	0.00865646	0.000608471	417314	-3.42781	11.7499	24.4517	1.22663e-08
rs140701	17	28538532	T	C	0.397269	-0.0316058	0.00851454	0.000205646	417314	-3.71198	13.7788	24.4425	1.2345e-08
rs12966114	18	21085355	G	T	0.447738	-0.0237767	0.00835701	0.00443946	417314	-2.84512	8.09471	24.4418	1.23515e-08
rs12450956	17	28529025	G	A	0.446106	-0.0324311	0.00834936	0.000102641	417314	-3.88426	15.0875	24.4395	1.23712e-08
rs6601513	8	10594843	C	T	0.551078	-0.0332064	0.00835921	7.11426e-05	417314	-3.97243	15.7802	24.4253	1.24944e-08
rs11867401	17	65947970	A	G	0.757418	-0.0269186	0.00968452	0.0054434	417314	-2.77955	7.72589	24.4243	1.25031e-08
rs35612722	4	140909431	A	G	0.361604	-0.0295017	0.00865801	0.000655737	417314	-3.40745	11.6107	24.3949	1.27612e-08
rs62084681	17	66030992	A	G	0.239716	0.0285016	0.00972433	0.00337917	417314	2.93096	8.59051	24.3875	1.28275e-08
rs8075764	17	66033109	A	C	0.239716	0.0285016	0.00972433	0.00337917	417314	2.93096	8.59051	24.3875	1.28275e-08
rs10903330	8	10673104	G	A	0.551952	-0.032833	0.0083631	8.63933e-05	417314	-3.92594	15.413	24.3736	1.29519e-08
rs77536355	17	66028231	A	T	0.239666	0.0281791	0.00972649	0.00376565	417314	2.89715	8.39348	24.3571	1.31019e-08
rs2163379	8	10732050	C	A	0.545319	-0.0353761	0.00836608	2.35239e-05	417314	-4.22852	17.8803	24.3571	1.31021e-08
rs11764590	7	2032803	T	C	0.293984	-0.0334392	0.00916704	0.000264527	417314	-3.64776	13.3062	24.3479	1.31864e-08
rs12542888	8	10662555	C	A	0.550821	-0.0330581	0.00834803	7.49549e-05	417314	-3.95999	15.6815	24.3432	1.32292e-08
rs17132130	7	2108036	C	G	0.301715	-0.030212	0.00907496	0.000871084	417314	-3.32916	11.0833	24.3291	1.33594e-08
rs4841436	8	10594474	A	C	0.550763	-0.0330379	0.00835986	7.75122e-05	417314	-3.95197	15.6181	24.3235	1.34119e-08
rs7002282	8	10666993	G	A	0.550836	-0.0330165	0.00834968	7.67856e-05	417314	-3.95422	15.6359	24.3226	1.34207e-08
rs7214119	17	66032298	A	G	0.239696	0.0284205	0.00972492	0.00347296	417314	2.92244	8.54066	24.3166	1.34766e-08
rs7226002	17	66030835	C	T	0.239715	0.0284181	0.00972456	0.00347456	417314	2.9223	8.53985	24.3154	1.34874e-08
rs4551304	8	10665069	G	A	0.550754	-0.0329167	0.00834859	8.05397e-05	417314	-3.94279	15.5456	24.3002	1.36311e-08
rs4240670	8	10665848	A	T	0.550765	-0.0329262	0.008349	8.02232e-05	417314	-3.94373	15.553	24.2433	1.4183e-08
rs11080121	17	28528842	C	T	0.446107	-0.0324401	0.00834851	0.000102023	417314	-3.88574	15.0989	24.2315	1.42992e-08
rs12676417	8	10668634	G	A	0.550875	-0.0329682	0.00834978	7.86792e-05	417314	-3.94839	15.5898	24.2293	1.43214e-08
rs57148375	7	2025001	C	G	0.294029	-0.0332405	0.00916438	0.000286576	417314	-3.62714	13.1562	24.2278	1.43369e-08
rs3098948	17	27970522	T	C	0.467113	-0.0336187	0.00831601	5.28518e-05	417314	-4.04265	16.343	24.2257	1.43575e-08
rs8077219	17	65993024	A	G	0.669196	-0.0281268	0.00883239	0.00145001	417314	-3.18451	10.1411	24.2153	1.44616e-08
rs34809719	7	2028968	T	G	0.293849	-0.0333294	0.00916574	0.00027658	417314	-3.6363	13.2227	24.1951	1.46673e-08
rs2976398	8	143764879	C	G	0.514738	-0.0374213	0.00829007	6.36195e-06	417314	-4.51399	20.3761	24.1949	1.46691e-08
rs4808153	19	18831697	G	C	0.528676	-0.0250521	0.00828695	0.00250219	417314	-3.02308	9.139	24.1884	1.47354e-08
rs4840516	8	10667335	G	C	0.550376	-0.0330649	0.00834997	7.49877e-05	417314	-3.95988	15.6807	24.1792	1.48305e-08
rs11764780	7	2020904	C	G	0.293929	-0.0332595	0.00916699	0.00028543	417314	-3.62818	13.1637	24.1645	1.49833e-08
rs55789728	7	2107649	G	A	0.301724	-0.0301758	0.00907488	0.000883548	417314	-3.3252	11.057	24.1583	1.50475e-08
rs62444917	7	2107262	C	A	0.301905	-0.0304958	0.00907415	0.000777356	417314	-3.36073	11.2945	24.1466	1.51709e-08
rs56072378	7	2104364	G	A	0.301802	-0.0306982	0.00907739	0.000720046	417314	-3.38183	11.4368	24.131	1.53371e-08
rs17471212	4	45191317	G	A	0.153904	0.0420774	0.0114771	0.000246184	417314	3.6662	13.4411	24.1215	1.5438e-08
rs60967688	17	28437052	A	G	0.449046	-0.0317981	0.0083408	0.000137645	417314	-3.81236	14.5341	24.1204	1.54499e-08
rs4808846	19	18814330	G	A	0.528966	-0.0250562	0.00829071	0.0025094	417314	-3.0222	9.1337	24.1135	1.55246e-08
rs2409658	8	10668965	G	A	0.550874	-0.03296	0.0083498	7.9006e-05	417314	-3.9474	15.582	24.103	1.56393e-08
rs7257332	19	18821024	C	T	0.529594	-0.0248978	0.00828954	0.0026687	417314	-3.00352	9.02113	24.0882	1.58009e-08
rs6461115	7	2103668	G	A	0.301901	-0.0306083	0.00907416	0.00074319	417314	-3.37313	11.378	24.0863	1.58219e-08
rs1808923	17	27980885	T	C	0.466952	-0.0333405	0.00831443	6.07309e-05	417314	-4.00996	16.0797	24.0847	1.58395e-08
rs55790766	7	2021248	T	C	0.293566	-0.0333033	0.00917086	0.000281864	417314	-3.63143	13.1873	24.0808	1.58826e-08
rs62407805	6	50945596	A	G	0.315476	0.0284781	0.00892312	0.00141537	417314	3.1915	10.1856	24.0683	1.6022e-08
rs4465650	17	28396721	C	G	0.550913	0.0314138	0.00834011	0.000165489	417314	3.76659	14.1872	24.05	1.62265e-08
rs3098947	17	27971685	T	C	0.467184	-0.0333589	0.00831679	6.04561e-05	417314	-4.01103	16.0884	24.0462	1.62699e-08
rs11773643	7	2104063	G	A	0.301879	-0.0305883	0.00907393	0.000748928	417314	-3.37101	11.3637	24.0363	1.63826e-08
rs28576874	17	28438270	T	C	0.44908	-0.0318616	0.00834095	0.000133506	417314	-3.8199	14.5916	24.0257	1.65038e-08
rs9897206	17	28406108	T	C	0.550908	0.0314226	0.00834008	0.000164782	417314	3.76766	14.1953	24.0101	1.66849e-08
rs7207021	17	28400516	A	C	0.55091	0.0314172	0.00834008	0.000165211	417314	3.76701	14.1904	24.0059	1.67329e-08
rs111422442	17	61692495	T	C	0.227661	-0.0368976	0.00992426	0.000200872	417314	-3.71792	13.8229	23.9939	1.68738e-08
rs55860148	7	2105594	A	G	0.301965	-0.0306086	0.00907344	0.000742386	417314	-3.37343	11.38	23.9815	1.70207e-08
rs9969626	8	10670801	C	A	0.552135	-0.0328034	0.00835759	8.67361e-05	417314	-3.92498	15.4055	23.9754	1.7093e-08
rs4583306	17	28538715	G	A	0.39145	-0.0316166	0.00854028	0.00021386	417314	-3.70206	13.7052	23.9692	1.71672e-08
rs6980805	8	10679842	C	G	0.538361	-0.033164	0.0083309	6.86705e-05	417314	-3.98084	15.8471	23.9579	1.73029e-08
rs62070312	17	28438877	C	T	0.449056	-0.0318212	0.00834077	0.000136104	417314	-3.81514	14.5553	23.9484	1.7418e-08
rs1788760	18	21137442	G	A	0.654658	-0.0271716	0.00869594	0.00178025	417314	-3.12463	9.76332	23.9439	1.74724e-08
rs4465649	17	28394747	G	A	0.550895	0.0312163	0.00834116	0.000182243	417314	3.74244	14.0059	23.9423	1.74914e-08
rs12453172	17	28441590	C	G	0.449076	-0.0318588	0.00834064	0.00013361	417314	-3.81971	14.5902	23.9384	1.75391e-08
rs4294864	17	28440138	C	G	0.449062	-0.0318303	0.00834074	0.000135497	417314	-3.81624	14.5637	23.9316	1.76229e-08
rs8082175	17	28430303	A	C	0.449355	-0.0314232	0.00834076	0.000164934	417314	-3.76743	14.1935	23.9298	1.76443e-08
rs6505162	17	28444183	C	A	0.440375	-0.0302751	0.00835953	0.000292759	417314	-3.62163	13.1162	23.9198	1.77682e-08
rs62444881	7	2052318	T	C	0.285492	-0.0330047	0.00925436	0.000361926	417314	-3.56639	12.7192	23.9126	1.78574e-08
rs891556	8	10623633	C	G	0.539069	-0.0332456	0.00833714	6.67314e-05	417314	-3.98765	15.9014	23.8918	1.81179e-08
rs12453308	17	28441604	T	C	0.449076	-0.0318581	0.00834064	0.00013366	417314	-3.81962	14.5895	23.8904	1.81354e-08
rs59274738	17	28437635	A	C	0.449164	-0.0317407	0.00834228	0.000141916	417314	-3.8048	14.4765	23.8835	1.82239e-08
rs56216220	17	28209182	A	G	0.474025	-0.0306671	0.00829331	0.00021746	417314	-3.69781	13.6738	23.8769	1.83072e-08
rs11668971	19	18815611	C	T	0.529325	-0.0246129	0.00829016	0.00298841	417314	-2.96893	8.81454	23.87	1.8395e-08
rs9304955	19	18824870	G	A	0.529302	-0.0246519	0.0082894	0.00294029	417314	-2.97391	8.84412	23.8693	1.84049e-08
rs35535570	1	78259756	A	G	0.0967626	0.0472734	0.0139974	0.000731998	417314	3.3773	11.4061	23.8621	1.84974e-08
rs28528997	7	2074122	G	A	0.284496	-0.0317502	0.00924498	0.000594032	417314	-3.43432	11.7945	23.8504	1.86491e-08
rs1533827	7	2074290	T	C	0.284496	-0.0317496	0.00924498	0.000594196	417314	-3.43425	11.7941	23.8499	1.8655e-08
rs2898252	8	10604164	C	T	0.551131	-0.033197	0.00835874	7.14118e-05	417314	-3.97153	15.7731	23.8485	1.8673e-08
rs7503096	17	66048795	T	C	0.299569	0.0284035	0.00906464	0.00172771	417314	3.13344	9.81844	23.838	1.88098e-08
rs4808152	19	18826052	G	A	0.529302	-0.0246495	0.0082894	0.00294313	417314	-2.97362	8.8424	23.8298	1.89182e-08
rs7209959	17	66050405	T	C	0.700273	-0.0287172	0.00904447	0.00149782	417314	-3.17511	10.0813	23.822	1.90214e-08
rs4841437	8	10596795	G	T	0.551456	-0.0332615	0.00835907	6.91799e-05	417314	-3.97909	15.8332	23.8212	1.90324e-08
rs6505158	17	28403348	G	A	0.550908	0.0314176	0.00834008	0.000165181	417314	3.76706	14.1908	23.8191	1.90603e-08
rs9906340	17	28398977	G	A	0.550912	0.0314166	0.00834009	0.000165261	417314	3.76694	14.1898	23.8183	1.90707e-08
rs757318	19	18820308	A	C	0.529068	-0.0246048	0.00828662	0.00298552	417314	-2.96922	8.81627	23.8131	1.91396e-08
rs9646436	17	28209059	T	C	0.474028	-0.0306762	0.0082933	0.000216526	417314	-3.69891	13.682	23.8083	1.92037e-08
rs11080114	17	28407287	T	C	0.550907	0.0314291	0.00834005	0.000164259	417314	3.76845	14.2013	23.8045	1.92553e-08
rs7221743	17	28407876	G	T	0.55091	0.0314244	0.00834005	0.000164634	417314	3.76789	14.197	23.8009	1.93031e-08
rs3800872	7	2110272	G	C	0.301147	-0.0298531	0.00907702	0.00100591	417314	-3.28887	10.8166	23.8008	1.93047e-08
rs7503056	17	66048649	G	C	0.299571	0.0283572	0.00906458	0.00175788	417314	3.12835	9.78659	23.7993	1.9324e-08
rs11880870	19	18830704	G	A	0.529304	-0.0246583	0.00828951	0.00293339	417314	-2.97464	8.84848	23.7971	1.93541e-08
rs56280226	17	28429575	C	T	0.449113	-0.0313693	0.00834206	0.00016966	417314	-3.76038	14.1404	23.7916	1.94289e-08
rs11514731	7	2051503	G	C	0.285596	-0.0328684	0.00925294	0.000381997	417314	-3.55221	12.6182	23.7891	1.94625e-08
rs4350617	17	28423088	A	G	0.449164	-0.0313599	0.0083408	0.000170032	417314	-3.75982	14.1362	23.788	1.94769e-08
rs9646437	17	28209065	A	G	0.474028	-0.0306762	0.0082933	0.000216526	417314	-3.69891	13.682	23.7853	1.95141e-08
rs9646438	17	28209091	T	C	0.474028	-0.0306762	0.0082933	0.000216526	417314	-3.69891	13.682	23.7853	1.95141e-08
rs11763750	7	2080114	A	G	0.284515	-0.031684	0.00924451	0.000609537	417314	-3.42733	11.7466	23.7737	1.96727e-08
rs7503206	17	66049174	A	G	0.299562	0.0283861	0.00906464	0.00173904	417314	3.13152	9.80642	23.7722	1.96925e-08
rs4581755	17	28427898	G	A	0.449142	-0.0313675	0.00834051	0.000169332	417314	-3.76086	14.1441	23.7713	1.9706e-08
rs55971458	17	28427016	G	A	0.449142	-0.031365	0.0083405	0.000169531	417314	-3.76057	14.1419	23.7694	1.97317e-08
rs17734969	7	2110517	C	T	0.301153	-0.0298096	0.0090777	0.00102407	417314	-3.28383	10.7835	23.7259	2.03389e-08
rs55683212	7	2078855	C	G	0.284504	-0.0316365	0.00924449	0.000621169	417314	-3.4222	11.7115	23.7164	2.04739e-08
rs6504535	17	65773808	T	C	0.800916	-0.0427584	0.0104471	4.26098e-05	417314	-4.09285	16.7514	23.7074	2.06027e-08
rs1805081	18	21140432	C	T	0.448289	-0.0231955	0.0083466	0.00545193	417314	-2.77904	7.72304	23.6783	2.10245e-08
rs3823624	7	2110346	C	T	0.275295	-0.0318716	0.00933406	0.000638881	417314	-3.41455	11.6591	23.6618	2.12685e-08
rs7814757	8	10675188	C	T	0.55022	-0.032903	0.00835407	8.1971e-05	417314	-3.93856	15.5122	23.6458	2.15076e-08
rs7214557	17	66047730	C	T	0.299548	0.0283057	0.00906474	0.0017925	417314	3.12262	9.75073	23.6366	2.16456e-08
rs3924841	17	28407579	G	T	0.55321	0.0309627	0.00835752	0.000211587	417314	3.70477	13.7253	23.6363	2.16505e-08
rs3905581	8	10603705	T	G	0.550777	-0.0329862	0.00835828	7.92939e-05	417314	-3.94653	15.5751	23.6263	2.18013e-08
rs9898424	17	28392946	A	G	0.551085	0.0309997	0.00833891	0.000201224	417314	3.71748	13.8196	23.621	2.18823e-08
rs59956089	17	65960854	C	T	0.247917	0.0272655	0.00962213	0.00460246	417314	2.83362	8.02943	23.6135	2.19962e-08
rs539073517	17	28427783	CA	C	0.449101	-0.0314322	0.0083412	0.000164361	417314	-3.76831	14.2001	23.6073	2.20925e-08
rs35950880	17	66096529	T	G	0.697999	-0.0306515	0.00904896	0.000705862	417314	-3.3873	11.4738	23.6017	2.21787e-08
rs1367085	18	21079654	C	T	0.450248	-0.0232305	0.00836286	0.00547255	417314	-2.77782	7.71627	23.5833	2.24645e-08
rs4841452	8	10687121	G	A	0.538927	-0.0328517	0.00833121	8.03989e-05	417314	-3.94321	15.5489	23.5799	2.25187e-08
rs9890886	17	28391076	G	A	0.551162	0.0308153	0.00833694	0.000218827	417314	3.69624	13.6622	23.5779	2.25502e-08
rs8065059	17	28417376	C	T	0.550843	0.0313867	0.00834092	0.0001679	417314	3.76298	14.16	23.577	2.2564e-08
rs9893169	17	28414859	T	A	0.550802	0.0313122	0.00834052	0.000173876	417314	3.75423	14.0942	23.5747	2.26002e-08
rs75885145	17	66046806	C	G	0.299548	0.0283057	0.00906474	0.0017925	417314	3.12262	9.75073	23.5727	2.26315e-08
rs56129908	17	28421382	A	T	0.449181	-0.0313765	0.00834191	0.000169025	417314	-3.76131	14.1474	23.5724	2.26357e-08
rs8065261	17	28418041	T	C	0.55081	0.0313891	0.00834057	0.000167602	417314	3.76342	14.1634	23.5623	2.27959e-08
rs6982210	8	10599994	A	G	0.551067	-0.0329026	0.00835845	8.2697e-05	417314	-3.93645	15.4956	23.5564	2.28895e-08
rs11772627	7	2109821	C	G	0.275364	-0.0315296	0.00933682	0.000733061	417314	-3.37691	11.4035	23.5414	2.31302e-08
rs11783749	8	10802055	A	G	0.475249	-0.0332094	0.00835618	7.06074e-05	417314	-3.97423	15.7945	23.4953	2.38861e-08
rs62084711	17	66050911	T	C	0.700436	-0.0283842	0.00906464	0.00174024	417314	-3.13131	9.8051	23.4934	2.39184e-08
rs11762636	7	2061111	A	C	0.275811	-0.0320159	0.00934207	0.000610127	417314	-3.42707	11.7448	23.4933	2.39192e-08
rs12546366	8	10802146	C	T	0.475319	-0.0329657	0.00835661	7.98436e-05	417314	-3.94487	15.562	23.4882	2.40045e-08
rs11762545	7	2060775	T	C	0.275811	-0.0320158	0.00934207	0.000610155	417314	-3.42706	11.7447	23.4768	2.4196e-08
rs11250094	8	10802001	C	G	0.475324	-0.0329059	0.00835644	8.22356e-05	417314	-3.93779	15.5062	23.4632	2.44273e-08
rs56016347	7	2060126	T	C	0.275811	-0.0320158	0.00934207	0.000610155	417314	-3.42706	11.7447	23.4604	2.44748e-08
rs59145075	17	65781937	C	T	0.206098	0.0417307	0.0102264	4.49035e-05	417314	4.08068	16.652	23.4595	2.44903e-08
rs55657712	17	28313194	T	C	0.449378	-0.0304523	0.00833606	0.000259113	417314	-3.65308	13.345	23.4533	2.45964e-08
rs2116094	8	10598822	T	C	0.550622	-0.0327372	0.00835804	8.9714e-05	417314	-3.91685	15.3417	23.4295	2.50075e-08
rs6601512	8	10585596	A	G	0.526283	-0.0300741	0.00835024	0.000316286	417314	-3.60159	12.9714	23.4278	2.50375e-08
rs6504167	17	61693194	C	G	0.228268	-0.0363468	0.00991032	0.000244867	417314	-3.66757	13.4511	23.4226	2.51277e-08
rs1073913	8	10611708	C	A	0.550434	-0.0329332	0.0083558	8.10214e-05	417314	-3.94136	15.5343	23.4225	2.51296e-08
rs55988458	7	2059761	A	G	0.275811	-0.0320158	0.00934207	0.000610169	417314	-3.42706	11.7447	23.4111	2.53305e-08
rs11777007	8	10801857	T	C	0.474877	-0.0332082	0.0083582	7.09349e-05	417314	-3.97313	15.7857	23.3927	2.56584e-08
rs6565176	16	30174926	C	T	0.581683	-0.0236901	0.00838342	0.00471574	417314	-2.82583	7.9853	23.3868	2.57639e-08
rs10098699	8	10676756	T	C	0.537985	-0.0326682	0.00833274	8.83772e-05	417314	-3.92046	15.37	23.3722	2.60275e-08
rs34503060	17	66048679	G	A	0.700432	-0.028387	0.00906469	0.00173856	417314	-3.1316	9.80693	23.3719	2.60317e-08
rs9902453	17	28349095	A	G	0.550939	0.0308247	0.00833992	0.000218988	417314	3.69604	13.6607	23.37	2.60668e-08
rs2277130	8	10677601	C	G	0.537955	-0.0324757	0.00833284	9.72658e-05	417314	-3.89731	15.1891	23.3554	2.63342e-08
rs4239227	17	28389103	C	A	0.551163	0.030808	0.00833695	0.000219579	417314	3.69536	13.6557	23.3427	2.65677e-08
rs4795525	17	28388487	A	T	0.551163	0.0308079	0.00833695	0.000219589	417314	3.69534	13.6556	23.3426	2.65691e-08
rs4075014	17	28305674	T	C	0.449293	-0.0305137	0.00833738	0.000252342	417314	-3.65987	13.3946	23.3376	2.66622e-08
rs55993248	7	2071132	G	A	0.284496	-0.0317529	0.00924498	0.000593403	417314	-3.43461	11.7965	23.336	2.66919e-08
rs12600855	17	28279591	C	A	0.449373	-0.0304177	0.00833608	0.000263336	417314	-3.64892	13.3146	23.3359	2.6695e-08
rs34653170	8	10676542	T	G	0.537985	-0.0326649	0.00833275	8.85279e-05	417314	-3.92006	15.3669	23.3292	2.68202e-08
rs9891871	17	28370191	T	C	0.550801	0.030527	0.00833851	0.000251258	417314	3.66097	13.4027	23.3219	2.69566e-08
rs4328498	17	28344276	A	G	0.550646	0.030414	0.00833626	0.000263876	417314	3.6484	13.3108	23.3098	2.71838e-08
rs9900911	17	28330280	G	T	0.551217	0.0303852	0.00833738	0.00026796	417314	3.64445	13.282	23.2846	2.76658e-08
rs62084690	17	66035411	G	A	0.677043	-0.0263877	0.00887841	0.00295754	417314	-2.97212	8.8335	23.2718	2.7915e-08
rs6601523	8	10635141	A	G	0.533669	-0.0342505	0.00832332	3.87168e-05	417314	-4.115	16.9333	23.257	2.8205e-08
rs8182243	17	66018505	C	T	0.712814	-0.0269119	0.00918415	0.0033868	417314	-2.93025	8.58639	23.2476	2.83889e-08
rs8065296	17	66018562	A	T	0.712814	-0.0269119	0.00918415	0.0033868	417314	-2.93025	8.58639	23.2476	2.83889e-08
rs11250076	8	10647823	G	A	0.488174	-0.0301986	0.00831802	0.000282866	417314	-3.6305	13.1806	23.2334	2.86718e-08
rs62444919	7	2109499	T	C	0.274661	-0.0310688	0.00934696	0.000887524	417314	-3.32395	11.0486	23.2327	2.86856e-08
rs9747395	17	28352119	T	G	0.550596	0.0303308	0.0083363	0.000274334	417314	3.6384	13.238	23.2234	2.8874e-08
rs7223786	17	28332107	C	T	0.550206	0.0305714	0.00833862	0.000246144	417314	3.66624	13.4413	23.2188	2.89664e-08
rs10235664	7	2086814	C	T	0.336821	-0.0318299	0.00880994	0.000302733	417314	-3.61295	13.0534	23.2164	2.90146e-08
rs7220151	17	28334710	A	G	0.550646	0.030414	0.00833626	0.000263876	417314	3.6484	13.3108	23.1965	2.94205e-08
rs7217638	17	28336772	C	T	0.550646	0.030414	0.00833626	0.000263876	417314	3.6484	13.3108	23.1965	2.94205e-08
rs6505155	17	28372783	T	A	0.550633	0.0304573	0.00833642	0.000258666	417314	3.65352	13.3482	23.1919	2.95139e-08
rs4344802	17	28341955	C	T	0.550646	0.030414	0.00833626	0.000263876	417314	3.6484	13.3108	23.1738	2.98896e-08
rs7211282	17	66024595	A	G	0.712988	-0.0267148	0.00916487	0.00355795	417314	-2.91491	8.49672	23.1702	2.9964e-08
rs4291964	17	28338304	G	A	0.550669	0.0303933	0.00833659	0.000266588	417314	3.64577	13.2916	23.1571	3.02395e-08
rs9912741	17	28359511	A	G	0.550485	0.0303647	0.00833837	0.000270994	417314	3.64156	13.261	23.153	3.03261e-08
rs11250067	8	10606954	C	T	0.552978	-0.0326107	0.00836568	9.69282e-05	417314	-3.89815	15.1956	23.1496	3.03987e-08
rs2898251	8	10620339	C	G	0.551211	-0.0327405	0.00835289	8.86748e-05	417314	-3.91966	15.3637	23.1425	3.05491e-08
rs12150261	17	28320473	T	G	0.449133	-0.0304034	0.00833713	0.000265589	417314	-3.64675	13.2988	23.1406	3.05889e-08
rs2116095	8	10635297	C	T	0.533709	-0.0341387	0.00832341	4.10431e-05	417314	-4.10153	16.8225	23.1373	3.06593e-08
rs1968400	8	10615431	C	G	0.552956	-0.0324262	0.00836205	0.000105412	417314	-3.87778	15.0372	23.137	3.06675e-08
rs4994355	17	28386284	A	T	0.550469	0.0303837	0.00833626	0.000267639	417314	3.64476	13.2843	23.1363	3.0681e-08
rs9890205	17	28382704	T	C	0.550676	0.0303285	0.00833655	0.000274751	417314	3.63802	13.2352	23.1305	3.08069e-08
rs12602258	17	28317657	T	A	0.44913	-0.0303901	0.00833718	0.000267258	417314	-3.64513	13.287	23.1304	3.08087e-08
rs12673687	7	2081873	T	C	0.332657	-0.0325546	0.00885031	0.000234736	417314	-3.67836	13.5303	23.1301	3.08144e-08
rs12600993	17	28291222	A	T	0.4494	-0.0303414	0.00833611	0.000272891	417314	-3.63976	13.2478	23.1189	3.10564e-08
rs7212741	17	28322941	A	G	0.44913	-0.0303904	0.00833718	0.000267221	417314	-3.64517	13.2872	23.1162	3.1114e-08
rs7797112	7	2085165	C	T	0.336695	-0.0317147	0.00881072	0.000318757	417314	-3.59956	12.9568	23.1109	3.12298e-08
rs4841438	8	10606756	G	A	0.552978	-0.0326148	0.00836574	9.67453e-05	417314	-3.89862	15.1992	23.1073	3.13087e-08
rs4575590	17	28361969	G	C	0.550653	0.0303858	0.0083363	0.000267399	417314	3.645	13.286	23.1069	3.13176e-08
rs7212497	17	28335949	G	T	0.550639	0.0303955	0.0083363	0.000266183	417314	3.64616	13.2945	23.0916	3.16533e-08
rs8071742	17	28361669	C	A	0.550642	0.0303779	0.00833635	0.000268405	417314	3.64403	13.2789	23.0864	3.17685e-08
rs8072664	17	28333385	G	A	0.550646	0.030414	0.00833626	0.000263876	417314	3.6484	13.3108	23.0831	3.18417e-08
rs55773130	7	2070554	C	T	0.275373	-0.0316001	0.0093444	0.000720344	417314	-3.38172	11.436	23.08	3.19104e-08
rs55952733	7	2070680	A	G	0.275373	-0.0316001	0.0093444	0.000720344	417314	-3.38172	11.436	23.08	3.19104e-08
rs6984744	8	10616265	C	A	0.551304	-0.0329126	0.00835324	8.14479e-05	417314	-3.9401	15.5244	23.0695	3.21451e-08
rs113985803	17	65989971	A	G	0.743349	-0.0264197	0.00951845	0.00550947	417314	-2.77563	7.70412	23.0689	3.21589e-08
rs7801349	7	2085553	C	T	0.336698	-0.0317075	0.00881058	0.000319691	417314	-3.5988	12.9513	23.0672	3.21961e-08
rs62304163	6	50778229	T	C	0.0352284	0.0691671	0.0220901	0.00174129	417314	3.13114	9.80401	23.0658	3.22288e-08
rs6505152	17	28331466	C	T	0.551217	0.0303852	0.00833738	0.00026796	417314	3.64445	13.282	23.0581	3.24009e-08
rs6504168	17	61697469	T	G	0.22907	-0.0359439	0.00989513	0.000280705	417314	-3.63248	13.1949	23.0496	3.2595e-08
rs4074170	17	28381141	G	C	0.550676	0.0303285	0.00833655	0.000274751	417314	3.63802	13.2352	23.04	3.28132e-08
rs57719820	17	28335088	C	A	0.550646	0.030414	0.00833626	0.000263876	417314	3.6484	13.3108	23.0377	3.28652e-08
rs11867396	17	61697037	C	T	0.230259	-0.0358467	0.0098772	0.000284256	417314	-3.62924	13.1714	23.0364	3.2897e-08
rs9896062	17	28357047	A	G	0.550568	0.0303524	0.00833745	0.000272113	417314	3.64049	13.2532	23.0331	3.29729e-08
rs9911794	17	28349466	C	T	0.550596	0.0303308	0.0083363	0.000274334	417314	3.6384	13.238	23.0281	3.30862e-08
rs7833435	8	10801137	G	A	0.475512	-0.0335499	0.00835675	5.95182e-05	417314	-4.01471	16.1179	23.0236	3.31906e-08
rs6504169	17	61709145	G	A	0.229424	-0.0362783	0.00988609	0.000242896	417314	-3.66963	13.4662	23.0195	3.32857e-08
rs9910622	17	28341085	A	C	0.550646	0.030414	0.00833626	0.000263876	417314	3.6484	13.3108	23.0151	3.33893e-08
rs4470910	7	2071723	T	C	0.275373	-0.0315975	0.0093444	0.000721091	417314	-3.38144	11.4341	23.0132	3.34321e-08
rs9904336	17	28357080	A	T	0.550568	0.0303524	0.00833745	0.000272113	417314	3.64049	13.2532	23.0104	3.34975e-08
rs11871767	17	61698723	G	A	0.230967	-0.0356387	0.00986481	0.000303019	417314	-3.61271	13.0517	23.0046	3.36338e-08
rs4840513	8	10612806	T	G	0.550493	-0.0327315	0.00835793	8.99477e-05	417314	-3.91622	15.3368	23.0033	3.3664e-08
rs7213902	17	28322935	T	C	0.44913	-0.0303904	0.00833718	0.000267221	417314	-3.64517	13.2872	23.003	3.36709e-08
rs7406141	17	66021986	C	T	0.713121	-0.0268161	0.00918754	0.00351447	417314	-2.91875	8.51908	22.9943	3.38776e-08
rs4075623	17	28386526	G	A	0.550681	0.0303147	0.00833667	0.000276573	417314	3.63631	13.2227	22.9923	3.39237e-08
rs7814142	8	10637552	A	G	0.533096	-0.0342898	0.00832445	3.80251e-05	417314	-4.11917	16.9675	22.9911	3.39521e-08
rs6504574	17	66023011	A	G	0.71314	-0.0268134	0.00918757	0.00351787	417314	-2.91844	8.51731	22.9794	3.42314e-08
rs718741	8	10614384	T	C	0.550315	-0.0326741	0.00835446	9.19242e-05	417314	-3.91098	15.2957	22.9791	3.42383e-08
rs10481451	8	10649328	C	T	0.554095	-0.0325864	0.00835445	9.59975e-05	417314	-3.90048	15.2138	22.9737	3.43662e-08
rs139693745	17	28350600	A	T	0.550596	0.0303308	0.0083363	0.000274334	417314	3.6384	13.238	22.9687	3.44877e-08
rs7406031	17	66021753	T	C	0.71314	-0.0268134	0.00918757	0.00351787	417314	-2.91844	8.51731	22.9635	3.46125e-08
rs4994353	17	28386280	A	T	0.550686	0.0303753	0.00833666	0.000268869	417314	3.64358	13.2757	22.9478	3.49943e-08
rs11250077	8	10656437	C	T	0.552188	-0.0328676	0.00834729	8.23266e-05	417314	-3.93752	15.504	22.9449	3.50645e-08
rs8073934	17	65773705	G	T	0.801592	-0.0417728	0.0104553	6.45892e-05	417314	-3.99537	15.963	22.9419	3.51386e-08
rs4721359	7	2104951	G	A	0.328076	-0.0303704	0.00886657	0.000614186	417314	-3.42527	11.7325	22.9322	3.53766e-08
rs62084693	17	66036110	T	C	0.721904	-0.0264818	0.00927923	0.00431897	417314	-2.85388	8.14463	22.9009	3.61569e-08
rs2727301	17	61965043	C	T	0.209088	-0.0409014	0.010245	6.5432e-05	417314	-3.99233	15.9387	22.8839	3.65892e-08
rs2409669	8	10623969	G	A	0.552899	-0.032361	0.00835915	0.000108246	417314	-3.87133	14.9872	22.8762	3.67855e-08
rs2409663	8	10643233	T	G	0.502471	-0.0298654	0.00832069	0.000331574	417314	-3.58929	12.883	22.8751	3.68142e-08
rs16947005	17	61702989	G	A	0.231495	-0.0359468	0.00986038	0.000266784	417314	-3.64558	13.2903	22.8714	3.6909e-08
rs181476247	6	50543345	T	A	0.00886543	0.132982	0.0436721	0.0023267	417314	3.04501	9.27209	22.8447	3.76026e-08
rs56305452	17	65990500	A	C	0.743032	-0.0263657	0.00951524	0.00559036	417314	-2.77089	7.67784	22.7974	3.88659e-08
rs2727316	17	61961336	G	A	0.228227	-0.0386232	0.00991436	9.79219e-05	417314	-3.89568	15.1763	22.765	3.97551e-08
rs8064261	17	61705212	A	G	0.229407	-0.0362782	0.00988737	0.00024336	417314	-3.66915	13.4626	22.7458	4.02898e-08
rs4593498	8	10655470	G	C	0.552117	-0.0329322	0.00834704	7.96746e-05	417314	-3.94537	15.566	22.7422	4.03914e-08
rs11657306	17	61704822	A	G	0.228834	-0.036971	0.00990025	0.0001882	417314	-3.73435	13.9454	22.7326	4.06632e-08
rs7220821	17	61704147	A	G	0.229429	-0.0363175	0.00988706	0.000239497	417314	-3.67324	13.4927	22.7225	4.0951e-08
rs9903897	17	61716705	A	T	0.229439	-0.0363131	0.00988577	0.000239464	417314	-3.67327	13.4929	22.7198	4.10294e-08
rs113839663	17	61740212	TG	T	0.228367	-0.03652	0.00990282	0.000226167	417314	-3.68784	13.6002	22.7117	4.12618e-08
rs13380863	17	61780793	A	G	0.228764	-0.0360031	0.00989496	0.000274195	417314	-3.63853	13.2389	22.6978	4.16642e-08
rs7212379	17	61706122	A	G	0.22955	-0.0364614	0.00988708	0.000226219	417314	-3.68778	13.5997	22.6893	4.19114e-08
rs56057198	17	61733332	A	G	0.228702	-0.0358664	0.00989716	0.000290188	417314	-3.62391	13.1327	22.6872	4.19719e-08
rs113134232	17	61715461	A	G	0.228826	-0.0359031	0.00989588	0.000285535	417314	-3.62809	13.163	22.6856	4.20189e-08
rs10404726	19	18834514	T	C	0.523938	-0.0225754	0.00829354	0.00648799	417314	-2.72205	7.40954	22.6611	4.27441e-08
rs2319990	17	61705397	C	T	0.229413	-0.0362731	0.0098874	0.000243865	417314	-3.66862	13.4588	22.6531	4.29838e-08
rs62442944	7	2015047	G	T	0.272422	-0.0312852	0.00937111	0.000842423	417314	-3.33847	11.1454	22.6343	4.35529e-08
rs2005309	8	10652170	C	T	0.553849	-0.0323688	0.00835431	0.000106846	417314	-3.8745	15.0118	22.6323	4.36133e-08
rs11079509	17	61762148	T	G	0.22872	-0.0358555	0.00989683	0.000291286	417314	-3.62293	13.1256	22.6206	4.39698e-08
rs3817181	17	61776538	C	G	0.228822	-0.0360716	0.00989439	0.000266704	417314	-3.64566	13.2909	22.6206	4.39718e-08
rs61360320	17	61800392	T	C	0.228759	-0.0359549	0.0098945	0.000279248	417314	-3.63383	13.2047	22.6204	4.39774e-08
rs6601522	8	10629061	T	G	0.560834	-0.0318574	0.00837047	0.000141277	417314	-3.80593	14.4851	22.6182	4.40436e-08
rs11079508	17	61750066	C	T	0.228967	-0.0360638	0.00989195	0.000266588	417314	-3.64577	13.2917	22.5855	4.50607e-08
rs1877316	17	61766880	A	C	0.228815	-0.0361037	0.00989452	0.000263409	417314	-3.64886	13.3142	22.5843	4.50988e-08
rs62442924	7	1989976	T	C	0.287197	-0.0317368	0.00922825	0.000583674	417314	-3.43909	11.8274	22.5785	4.52807e-08
rs9909992	17	61731931	A	G	0.228922	-0.0359281	0.00989346	0.00028178	417314	-3.6315	13.1878	22.5578	4.59413e-08
rs4240669	8	10629987	T	C	0.560794	-0.0317757	0.00836984	0.000146784	417314	-3.79645	14.4131	22.5505	4.61751e-08
rs8080211	17	61729882	G	A	0.228959	-0.0358332	0.00989242	0.000292005	417314	-3.62229	13.121	22.5485	4.62386e-08
rs12102320	16	30178516	C	A	0.606533	-0.023832	0.0084778	0.00493719	417314	-2.81111	7.90232	22.5485	4.62396e-08
rs9894090	17	61764921	G	A	0.228815	-0.0359844	0.00989564	0.000276484	417314	-3.63639	13.2233	22.5476	4.62678e-08
rs6504170	17	61709168	T	C	0.229077	-0.0358665	0.0098913	0.000287766	417314	-3.62607	13.1483	22.5442	4.63781e-08
rs11150585	16	30184286	G	A	0.606616	-0.0238039	0.00847962	0.00499758	417314	-2.80719	7.88031	22.5415	4.64659e-08
rs15637	17	61772050	G	C	0.228843	-0.036111	0.00989407	0.000262488	417314	-3.64976	13.3208	22.5415	4.64682e-08
rs6504171	17	61710010	A	G	0.229102	-0.0360397	0.009891	0.000268757	417314	-3.64369	13.2764	22.5368	4.66193e-08
rs16947014	17	61719032	T	C	0.229008	-0.0357945	0.00989222	0.000296374	417314	-3.61845	13.0932	22.5296	4.68546e-08
rs10097283	8	10659406	C	G	0.553608	-0.0318117	0.008357	0.00014089	417314	-3.80659	14.4902	22.5222	4.70985e-08
rs72890684	6	50795449	A	C	0.0353695	0.0686472	0.0220089	0.00181422	417314	3.11907	9.72857	22.5214	4.71233e-08
rs9901507	17	61765524	A	G	0.228825	-0.036102	0.00989447	0.000263566	417314	-3.6487	13.313	22.5146	4.7348e-08
rs16947042	17	61766457	G	T	0.228838	-0.036101	0.00989432	0.000263609	417314	-3.64866	13.3127	22.5143	4.73573e-08
rs13331817	16	30172627	G	A	0.581537	-0.0230115	0.0084024	0.00616865	417314	-2.73868	7.50038	22.5116	4.74471e-08
rs55674647	17	61794195	C	T	0.228511	-0.0354226	0.00989823	0.000345327	417314	-3.57868	12.807	22.5111	4.74648e-08
rs8070650	17	61744040	G	A	0.22841	-0.0361735	0.00990708	0.00026094	417314	-3.65128	13.3318	22.4976	4.79139e-08
rs11250073	8	10632236	T	G	0.542627	-0.0321183	0.0083399	0.00011756	417314	-3.85116	14.8314	22.4936	4.8047e-08
rs62152757	2	105449067	A	C	0.192176	0.0367221	0.0104715	0.00045343	417314	3.50686	12.2981	22.4912	4.81276e-08
rs62084675	17	66027025	G	A	0.713075	-0.0264042	0.00918797	0.00405593	417314	-2.87378	8.25861	22.4904	4.81525e-08
rs8057425	16	30182541	C	T	0.606521	-0.0237886	0.00847786	0.00501661	417314	-2.80597	7.87345	22.4898	4.81751e-08
rs8069210	17	61726032	A	G	0.228971	-0.035745	0.00989217	0.000302134	417314	-3.61346	13.0571	22.4784	4.85591e-08
rs4841441	8	10630898	A	C	0.560864	-0.0317599	0.00836977	0.000147884	417314	-3.7946	14.399	22.4775	4.85912e-08
rs8075273	17	61728881	A	C	0.228952	-0.0358235	0.00989249	0.000293143	417314	-3.62128	13.1137	22.4741	4.87039e-08
rs8074771	17	61735865	T	C	0.228954	-0.0358328	0.00989249	0.000292079	417314	-3.62222	13.1205	22.4598	4.91941e-08
rs12325866	17	61755974	A	G	0.228703	-0.0360079	0.00989683	0.000274416	417314	-3.63833	13.2374	22.4583	4.92454e-08
rs11655493	17	61733052	T	C	0.228953	-0.0358295	0.0098925	0.000292462	417314	-3.62189	13.1181	22.4577	4.9266e-08
rs6504174	17	61738137	C	G	0.228712	-0.035827	0.00989679	0.00029453	417314	-3.62006	13.1049	22.4464	4.96563e-08
rs11869932	17	61873915	G	A	0.228564	-0.0354913	0.00989765	0.000336008	417314	-3.58583	12.8582	22.4414	4.98304e-08
rs2874121	17	61731024	T	C	0.228953	-0.0358291	0.0098925	0.000292503	417314	-3.62184	13.1178	22.4373	4.99737e-08

## Sheet: Table s7
Table S7: Shared pleiotropic loci between GERD and LFPL identified by PLACO (T.placo > 0, p.placo < 5E-8)
SNP	CHR	BP	effect_allele	other_allele	eaf	beta	se	pval	N	Z	Z_square	T.placo	p.placo
rs1788781	18	21165080	A	C	0.494647	-0.0323576	0.00830453	9.76427e-05	417314	-3.89638	15.1818	34.3833	1.28482e-11
rs546979	6	50956564	G	A	0.362348	0.0343888	0.00864725	6.98329e-05	417314	3.97685	15.8153	32.6144	4.35847e-11
rs4474742	17	28065578	T	A	0.499987	0.0361391	0.00828875	1.3005e-05	417314	4.36002	19.0098	32.0749	6.3275e-11
rs74388152	6	50702485	A	G	0.129921	0.0452622	0.0122713	0.000225606	417314	3.68846	13.6047	30.947	1.38007e-10
rs70943463	4	140905595	CCT	C	0.345314	-0.0305706	0.00873434	0.00046519	417314	-3.50005	12.2503	30.8573	1.46836e-10
rs35319653	4	140903155	T	C	0.345241	-0.030262	0.00873573	0.000531888	417314	-3.46416	12.0004	30.7366	1.59629e-10
rs2927759	17	28077472	A	T	0.508362	0.036967	0.00828551	8.13355e-06	417314	4.46164	19.9063	30.6927	1.64544e-10
rs12505942	4	140906390	C	T	0.345228	-0.0302565	0.00873679	0.000533962	417314	-3.46311	11.9932	30.6769	1.66358e-10
rs28512206	17	66089873	A	T	0.732276	-0.0360801	0.00937023	0.000117877	417314	-3.8505	14.8264	30.5534	1.81193e-10
rs62084752	17	66089393	G	C	0.732276	-0.0360801	0.00937023	0.000117877	417314	-3.8505	14.8264	30.5293	1.84239e-10
rs1038088	17	28074563	G	T	0.513331	0.0339993	0.0082829	4.04744e-05	417314	4.10476	16.849	30.4457	1.95211e-10
rs76877263	17	66089086	G	C	0.732305	-0.0359908	0.00937124	0.000122758	417314	-3.84056	14.7499	30.4265	1.97831e-10
rs2617866	17	28076217	G	A	0.513353	0.0340359	0.00828267	3.96862e-05	417314	4.10929	16.8863	30.3797	2.0433e-10
rs2244585	17	28072176	A	G	0.513359	0.034027	0.00828263	3.98694e-05	417314	4.10824	16.8776	30.3518	2.08319e-10
rs12523901	6	50977502	A	T	0.308624	0.0343882	0.00897045	0.000126334	417314	3.8335	14.6957	30.2997	2.15966e-10
rs112367099	17	28083077	C	A	0.513181	0.0338146	0.00828391	4.46581e-05	417314	4.08196	16.6624	30.2685	2.20673e-10
rs12528998	6	50664180	C	A	0.122711	0.0479647	0.0125538	0.000133061	417314	3.82073	14.598	30.2576	2.22356e-10
rs62084755	17	66095906	G	A	0.73255	-0.0357934	0.00937626	0.00013484	417314	-3.81745	14.5729	30.2006	2.31298e-10
rs4711966	6	50963777	A	C	0.30888	0.0337034	0.00896705	0.000170883	417314	3.75858	14.1269	30.178	2.34941e-10
rs8112818	19	18812785	G	A	0.457818	-0.0311425	0.00832231	0.000182524	417314	-3.74205	14.0029	30.1443	2.40487e-10
rs4715215	6	50960316	C	T	0.308874	0.0337547	0.00896795	0.000167271	417314	3.76393	14.1671	30.1388	2.41406e-10
rs62405674	6	50957252	C	T	0.308884	0.0336238	0.00897001	0.000177918	417314	3.74847	14.051	30.1241	2.43879e-10
rs62405419	6	50787459	T	G	0.093084	0.0504542	0.0140613	0.000333004	417314	3.58816	12.8749	30.0834	2.5083e-10
rs11758328	6	50972515	T	C	0.309159	0.0340607	0.00896528	0.000145178	417314	3.79918	14.4338	30.0561	2.55624e-10
rs62405680	6	50971596	A	G	0.309159	0.034056	0.00896528	0.000145486	417314	3.79865	14.4298	30.0519	2.56359e-10
rs62405681	6	50977277	G	C	0.30916	0.0340697	0.00896529	0.000144591	417314	3.80018	14.4414	30.0363	2.59142e-10
rs57425372	6	50953167	T	C	0.308862	0.0335798	0.00897093	0.000181706	417314	3.74318	14.0114	30.0271	2.60804e-10
rs62405673	6	50954119	T	G	0.308861	0.0335792	0.00897088	0.00018174	417314	3.74313	14.011	30.0267	2.60871e-10
rs11759809	6	50955081	T	C	0.308862	0.0335772	0.00897086	0.000181895	417314	3.74292	14.0094	30.025	2.61182e-10
rs1325032	6	50967085	G	A	0.309129	0.0340262	0.0089656	0.00014753	417314	3.79519	14.4035	30.0246	2.61261e-10
rs1355334	4	140887493	A	T	0.662063	0.0302573	0.00879638	0.000582264	417314	3.43974	11.8318	30.0236	2.61432e-10
rs61325058	6	50971153	A	G	0.309159	0.0340539	0.00896527	0.000145623	417314	3.79842	14.428	30.0225	2.6164e-10
rs6536603	4	140886506	G	A	0.662008	0.0302498	0.00879754	0.000585086	417314	3.43844	11.8229	30.0122	2.63503e-10
rs769670	4	140884105	T	C	0.337964	-0.0302753	0.00879868	0.000579816	417314	-3.44089	11.8397	30.0089	2.64107e-10
rs62405675	6	50957561	T	C	0.308892	0.0335599	0.00897193	0.00018362	417314	3.74054	13.9917	30.006	2.64648e-10
rs6841661	4	140885521	A	C	0.662057	0.0302407	0.00879755	0.000587327	417314	3.4374	11.8157	30.0032	2.65161e-10
rs769669	4	140884193	A	C	0.337942	-0.0302372	0.00879814	0.000588695	417314	-3.43677	11.8114	29.9977	2.66169e-10
rs3106209	4	140884723	C	A	0.662055	0.0302412	0.00879785	0.000587462	417314	3.43734	11.8153	29.9779	2.6983e-10
rs13151315	4	140933304	G	C	0.361607	-0.0302882	0.00866058	0.000470078	417314	-3.49725	12.2307	29.8946	2.8586e-10
rs13109980	4	140886963	A	G	0.337937	-0.0302509	0.00879662	0.00058405	417314	-3.43892	11.8262	29.8929	2.86184e-10
rs67600240	4	140932086	A	G	0.361666	-0.0302481	0.00865986	0.000477793	417314	-3.49291	12.2004	29.8055	3.04049e-10
rs12646543	4	140937114	C	T	0.361547	-0.0301075	0.0086631	0.000510141	417314	-3.47537	12.0782	29.7593	3.13914e-10
rs4808845	19	18812024	G	A	0.457714	-0.030966	0.00832226	0.000198536	417314	-3.72086	13.8448	29.7502	3.15915e-10
rs12645862	4	140936716	C	T	0.361518	-0.0300934	0.00866263	0.000512897	417314	-3.47393	12.0682	29.747	3.16604e-10
rs1367084	18	21164994	C	G	0.482859	-0.0282678	0.00831212	0.000671924	417314	-3.40079	11.5654	29.731	3.20128e-10
rs12509820	4	140937628	A	G	0.361517	-0.0300964	0.00866362	0.000512991	417314	-3.47388	12.0679	29.7207	3.22421e-10
rs72887104	6	50879542	G	A	0.039395	0.0783833	0.0208006	0.00016435	417314	3.76832	14.2002	29.6882	3.29757e-10
rs13150296	4	140933504	A	G	0.361506	-0.0301061	0.00866127	0.000509061	417314	-3.47595	12.0822	29.6866	3.30127e-10
rs17373738	4	140935264	G	C	0.361683	-0.0300538	0.00866322	0.000522156	417314	-3.46913	12.0348	29.68	3.31634e-10
rs17373621	4	140934146	A	G	0.361507	-0.0301108	0.00866161	0.000508288	417314	-3.47635	12.085	29.6642	3.3529e-10
rs1510719	4	140938116	C	T	0.361461	-0.0300189	0.0086645	0.000531043	417314	-3.46459	12.0034	29.5896	3.53063e-10
rs36072649	4	140939110	A	T	0.361216	-0.0301106	0.00866638	0.000511965	417314	-3.47441	12.0716	29.5222	3.69926e-10
rs202209469	6	50866973	GT	G	0.211337	0.0347653	0.0100891	0.000569351	417314	3.44583	11.8737	29.5022	3.75076e-10
rs2727301	17	61965043	C	T	0.209088	-0.0409014	0.010245	6.5432e-05	417314	-3.99233	15.9387	29.4741	3.82451e-10
rs4808844	19	18811966	G	A	0.457527	-0.0306199	0.00832221	0.000233878	417314	-3.6793	13.5372	29.4731	3.82724e-10
rs35808740	4	140909241	G	T	0.361171	-0.0297075	0.00866373	0.000605927	417314	-3.42895	11.7577	29.4492	3.89092e-10
rs13143388	4	140917009	C	T	0.361391	-0.029841	0.0086562	0.000566109	417314	-3.44736	11.8843	29.4387	3.91948e-10
rs1429934	18	21162288	T	C	0.656259	-0.0328149	0.0086977	0.00016141	417314	-3.77282	14.2342	29.4018	4.02076e-10
rs56172573	4	140919381	C	T	0.36143	-0.0298784	0.00865597	0.000556916	417314	-3.45177	11.9147	29.3992	4.02812e-10
rs1623003	18	21165163	T	C	0.656318	-0.0328597	0.00871005	0.000161544	417314	-3.77262	14.2327	29.3698	4.11089e-10
rs6823515	4	140925403	C	G	0.361408	-0.0298336	0.00865581	0.000567571	417314	-3.44666	11.8794	29.3338	4.21473e-10
rs13109433	4	140913322	G	A	0.361403	-0.0297808	0.00865574	0.000580457	417314	-3.44058	11.8376	29.3296	4.22707e-10
rs6846081	4	140928557	A	C	0.36127	-0.0298704	0.00865665	0.000559384	417314	-3.45057	11.9065	29.3157	4.26775e-10
rs72891726	6	50871163	G	A	0.0394598	0.0775076	0.0207762	0.000191025	417314	3.7306	13.9173	29.3081	4.29027e-10
rs2262046	17	61999505	C	T	0.223708	-0.0432603	0.0100104	1.54957e-05	417314	-4.32154	18.6757	29.301	4.31155e-10
rs4800495	18	21165409	C	T	0.482562	-0.0278272	0.00831231	0.000814817	417314	-3.34771	11.2072	29.2925	4.3371e-10
rs891389	18	21087531	T	C	0.350518	0.0303322	0.00866311	0.000462978	417314	3.50131	12.2591	29.2201	4.56003e-10
rs303757	18	21078716	G	T	0.350984	0.0306435	0.00867602	0.000412458	417314	3.53198	12.4749	29.1382	4.82622e-10
rs16858086	4	45180999	G	A	0.365189	-0.0284356	0.00863296	0.000988303	417314	-3.29384	10.8494	29.1187	4.89156e-10
rs13145728	4	140927812	C	G	0.361397	-0.0297299	0.00865821	0.000595347	417314	-3.43372	11.7905	29.0959	4.96963e-10
rs12504594	4	140909793	A	C	0.361347	-0.0296727	0.00865646	0.000608471	417314	-3.42781	11.7499	29.0497	5.13129e-10
rs303753	18	21074922	A	G	0.351337	0.0306068	0.00868606	0.000425608	417314	3.52367	12.4162	29.0365	5.17845e-10
rs303760	18	21083738	T	C	0.350701	0.0301063	0.00866322	0.000510505	417314	3.47519	12.0769	29.0316	5.19593e-10
rs1788820	18	21101944	G	A	0.649332	-0.0299233	0.00866305	0.000552065	417314	-3.45413	11.931	29.0157	5.25346e-10
rs1581095	4	45180197	C	A	0.365023	-0.0283256	0.00863185	0.00103248	417314	-3.28152	10.7684	28.9851	5.36591e-10
rs9893518	17	62006997	C	T	0.223533	-0.0430333	0.00999164	1.65535e-05	417314	-4.30693	18.5497	28.9539	5.48318e-10
rs35612722	4	140909431	A	G	0.361604	-0.0295017	0.00865801	0.000655737	417314	-3.40745	11.6107	28.9531	5.48608e-10
rs1397440	4	140892872	C	T	0.661083	0.029648	0.0087814	0.000734869	417314	3.37623	11.3989	28.9218	5.60651e-10
rs2604918	4	140879929	T	G	0.334151	-0.029156	0.0088302	0.000960506	417314	-3.30185	10.9022	28.912	5.64486e-10
rs8094509	18	21091212	T	A	0.64945	-0.0302861	0.00866309	0.000472291	417314	-3.49599	12.222	28.891	5.72732e-10
rs769673	4	140882750	A	G	0.334079	-0.0291242	0.00882452	0.000965562	417314	-3.30037	10.8925	28.8545	5.8739e-10
rs1652340	18	21099831	C	A	0.648813	-0.0301363	0.00866224	0.000503199	417314	-3.47904	12.1037	28.8227	6.00483e-10
rs16858082	4	45175804	C	T	0.36502	-0.0282304	0.0086321	0.00107396	417314	-3.2704	10.6955	28.7913	6.13694e-10
rs348495	4	45184442	A	G	0.3642	-0.0279719	0.00863487	0.00119776	417314	-3.23941	10.4938	28.7839	6.1684e-10
rs7258722	19	18808915	A	T	0.45848	-0.0306269	0.00832813	0.000235505	417314	-3.67752	13.5242	28.7746	6.20829e-10
rs62084708	17	66049707	A	G	0.263909	0.033594	0.00941017	0.000357034	417314	3.56997	12.7447	28.7742	6.2101e-10
rs111422442	17	61692495	T	C	0.227661	-0.0368976	0.00992426	0.000200872	417314	-3.71792	13.8229	28.7732	6.21424e-10
rs769675	4	140880109	C	T	0.33403	-0.0288833	0.00882944	0.00107073	417314	-3.27125	10.7011	28.7616	6.26459e-10
rs813979	4	140880322	C	T	0.334026	-0.0288794	0.00882914	0.00107201	417314	-3.27092	10.6989	28.7352	6.38032e-10
rs2472610	18	21138865	C	T	0.649158	-0.0297307	0.00866234	0.00059877	417314	-3.43218	11.7799	28.7351	6.38064e-10
rs2062579	4	45185876	A	G	0.364216	-0.0280189	0.00863477	0.00117492	417314	-3.24489	10.5293	28.7349	6.38157e-10
rs2727316	17	61961336	G	A	0.228227	-0.0386232	0.00991436	9.79219e-05	417314	-3.89568	15.1763	28.7263	6.41974e-10
rs348492	4	45186253	T	C	0.364295	-0.0278747	0.00863126	0.00124002	417314	-3.22951	10.4297	28.7256	6.42279e-10
rs1788826	18	21154024	A	G	0.649245	-0.0297941	0.00866344	0.000583727	417314	-3.43906	11.8271	28.7216	6.44082e-10
rs7503050	17	66048462	T	G	0.263939	0.0335548	0.00941031	0.000362811	417314	3.56575	12.7146	28.7179	6.4572e-10
rs56218782	4	140893287	C	T	0.338957	-0.0296074	0.00878131	0.000747223	417314	-3.37164	11.3679	28.7133	6.47773e-10
rs1788823	18	21114917	G	A	0.651647	-0.0341432	0.00870338	8.74601e-05	417314	-3.92298	15.3898	28.702	6.52885e-10
rs769657	4	140877659	G	A	0.334088	-0.0288863	0.00883369	0.00107542	417314	-3.27002	10.693	28.7009	6.53386e-10
rs13136239	4	140908755	A	G	0.351969	-0.0286781	0.00870295	0.000983445	417314	-3.29522	10.8584	28.6832	6.61404e-10
rs303762	18	21082317	C	T	0.350696	0.0300245	0.00866928	0.000533544	417314	3.46332	11.9946	28.6637	6.70421e-10
rs1652342	18	21099583	T	C	0.649313	-0.0301609	0.00866381	0.000499091	417314	-3.48125	12.1191	28.6631	6.70679e-10
rs72889996	6	50839942	T	C	0.0391521	0.0778617	0.0208706	0.000190959	417314	3.73069	13.918	28.6564	6.73832e-10
rs1652375	18	21109269	C	T	0.649299	-0.0299023	0.00866241	0.000556532	417314	-3.45196	11.916	28.653	6.75395e-10
rs2727300	17	61965398	A	G	0.228684	-0.0389429	0.00989155	8.25106e-05	417314	-3.93699	15.4999	28.6425	6.80329e-10
rs769672	4	140883254	C	G	0.333968	-0.0288666	0.00882385	0.00107006	417314	-3.27143	10.7022	28.625	6.88641e-10
rs1788819	18	21100504	A	G	0.649228	-0.0299433	0.00866229	0.000546764	417314	-3.45674	11.9491	28.6127	6.94519e-10
rs769674	4	140881964	T	A	0.333906	-0.0288881	0.00882784	0.00106645	417314	-3.27239	10.7085	28.6099	6.95901e-10
rs2854175	17	61998469	A	C	0.223328	-0.0430391	0.0100158	1.73021e-05	417314	-4.29712	18.4652	28.5833	7.08821e-10
rs2515649	17	62000200	A	G	0.223503	-0.0429465	0.010011	1.78715e-05	417314	-4.28993	18.4035	28.5718	7.14501e-10
rs1652349	18	21142734	T	A	0.649222	-0.0297178	0.00866373	0.000603268	417314	-3.43014	11.7659	28.5678	7.16484e-10
rs1788785	18	21142340	C	T	0.649158	-0.0297307	0.00866234	0.00059877	417314	-3.43218	11.7799	28.5597	7.205e-10
rs1996023	4	45164637	G	T	0.360455	-0.0283218	0.00866015	0.00107411	417314	-3.27036	10.6952	28.5511	7.24802e-10
rs72899088	6	50916689	T	C	0.0393996	0.0784242	0.0208066	0.000163768	417314	3.7692	14.2069	28.5484	7.26194e-10
rs1788821	18	21120869	G	A	0.649055	-0.0297648	0.00866151	0.0005894	417314	-3.43644	11.8092	28.5408	7.30008e-10
rs1788763	18	21130634	T	C	0.649146	-0.0297439	0.00866272	0.000595731	417314	-3.43355	11.7893	28.521	7.40081e-10
rs2727317	17	61961302	T	C	0.228023	-0.0382104	0.00991678	0.00011663	417314	-3.85311	14.8464	28.5188	7.4121e-10
rs1624695	18	21142992	T	A	0.649188	-0.0297523	0.00866299	0.000593827	417314	-3.43441	11.7952	28.5031	7.4932e-10
rs12601919	17	65825374	G	A	0.236545	0.0311596	0.00977514	0.0014344	417314	3.18764	10.161	28.4938	7.54179e-10
rs4296334	18	21157139	T	C	0.647508	-0.0296981	0.00866864	0.000612731	417314	-3.42592	11.737	28.4869	7.57801e-10
rs348500	4	45186832	C	T	0.364417	-0.027699	0.00864281	0.00135129	417314	-3.20486	10.2711	28.4716	7.65851e-10
rs8078459	17	28164057	C	T	0.503701	-0.0328856	0.00827995	7.13559e-05	417314	-3.97171	15.7745	28.4645	7.69672e-10
rs769656	4	140878643	C	T	0.334076	-0.0287832	0.00883177	0.00111787	417314	-3.25905	10.6214	28.464	7.69944e-10
rs3020608	17	61979993	A	C	0.228691	-0.0392349	0.00992999	7.77768e-05	417314	-3.95115	15.6116	28.4559	7.74243e-10
rs77706698	17	65953348	A	G	0.175817	0.0379086	0.0108811	0.000494197	417314	3.48389	12.1375	28.444	7.80667e-10
rs2003549	17	62008437	T	C	0.223184	-0.0422486	0.00999428	2.36532e-05	417314	-4.22728	17.8699	28.4375	7.84169e-10
rs1788762	18	21132571	C	G	0.649158	-0.0297311	0.00866234	0.00059866	417314	-3.43223	11.7802	28.4349	7.85626e-10
rs67206808	17	28190096	T	A	0.51183	-0.0364618	0.00828102	1.06736e-05	417314	-4.40306	19.3869	28.3922	8.09176e-10
rs58002928	18	21152633	CCAAA	C	0.648607	-0.0295789	0.00866188	0.000638205	417314	-3.41484	11.6611	28.3698	8.21863e-10
rs4800489	18	21125942	G	A	0.649032	-0.0297109	0.00866126	0.000602879	417314	-3.43032	11.7671	28.3647	8.24785e-10
rs7503810	17	66049531	A	G	0.263377	0.0331604	0.00941808	0.000430041	417314	3.52093	12.3969	28.3435	8.36982e-10
rs769671	4	140883618	T	C	0.333957	-0.0289045	0.00882333	0.00105322	417314	-3.27592	10.7316	28.338	8.40183e-10
rs7223643	17	65830282	G	A	0.236906	0.0310705	0.00976602	0.00146521	417314	3.18149	10.1219	28.3351	8.41832e-10
rs7921	17	62006259	A	G	0.22319	-0.0421392	0.00999366	2.48022e-05	417314	-4.21659	17.7797	28.307	8.5844e-10
rs2727293	17	61966764	C	G	0.2294	-0.0392239	0.00990306	7.47033e-05	417314	-3.96079	15.6878	28.3026	8.61026e-10
rs1788825	18	21109250	C	T	0.64931	-0.0298533	0.00866257	0.000568434	417314	-3.44624	11.8766	28.2536	8.90757e-10
rs4863717	4	140919767	G	A	0.539128	0.0316646	0.00832373	0.000142295	417314	3.80414	14.4714	28.2473	8.9468e-10
rs73338706	17	65926604	C	T	0.238249	0.0311092	0.00973525	0.00139576	417314	3.19552	10.2114	28.2404	8.98972e-10
rs56393562	17	65933918	T	C	0.238302	0.0308389	0.00973473	0.00153529	417314	3.16793	10.0358	28.2342	9.02851e-10
rs2665838	17	61966465	G	C	0.225168	-0.0375281	0.00996359	0.000165535	417314	-3.76652	14.1867	28.1976	9.26029e-10
rs112033503	17	61960548	T	G	0.227888	-0.0383599	0.00991605	0.000109522	417314	-3.86847	14.965	28.1975	9.26083e-10
rs6504167	17	61693194	C	G	0.228268	-0.0363468	0.00991032	0.000244867	417314	-3.66757	13.4511	28.1966	9.26651e-10
rs1788784	18	21159630	G	A	0.649618	-0.0297327	0.00866687	0.000602213	417314	-3.43062	11.7691	28.189	9.31591e-10
rs2854185	17	61966765	C	T	0.229426	-0.0392117	0.00990298	7.5081e-05	417314	-3.95959	15.6783	28.1811	9.36707e-10
rs72631329	17	65818374	C	T	0.167745	0.041292	0.0110745	0.000192571	417314	3.72857	13.9022	28.1767	9.39536e-10
rs929580	17	65815463	C	T	0.16813	0.041162	0.0110696	0.000200438	417314	3.71847	13.827	28.1702	9.43765e-10
rs2727348	17	61980297	A	C	0.228915	-0.0391177	0.00992446	8.09599e-05	417314	-3.94154	15.5358	28.1694	9.4431e-10
rs28828150	4	140915832	G	T	0.538878	0.0312527	0.00832264	0.000173241	417314	3.75514	14.1011	28.165	9.47203e-10
rs5821405	17	61959727	ACTC	A	0.228053	-0.0377627	0.00991782	0.000140343	417314	-3.80756	14.4975	28.1623	9.48993e-10
rs3020612	17	61960878	T	C	0.228006	-0.0380467	0.00992399	0.000126174	417314	-3.83381	14.6981	28.15	9.57109e-10
rs2727314	17	61961565	G	A	0.227529	-0.038148	0.00992414	0.000121065	417314	-3.84396	14.776	28.147	9.59073e-10
rs2665828	17	61961561	G	A	0.227529	-0.0381452	0.00992413	0.000121202	417314	-3.84368	14.7739	28.145	9.60428e-10
rs2727312	17	61962884	G	A	0.228217	-0.0378492	0.00991394	0.00013466	417314	-3.81778	14.5754	28.1379	9.65141e-10
rs11654079	17	61999405	C	T	0.2232	-0.0428145	0.0100272	1.95632e-05	417314	-4.26984	18.2315	28.1253	9.73597e-10
rs4585248	4	140927388	A	G	0.534077	0.0318767	0.00832828	0.00012944	417314	3.82753	14.6499	28.1112	9.83188e-10
rs6536630	4	140919035	A	T	0.461312	-0.0315053	0.00832472	0.000153986	417314	-3.78455	14.3228	28.0586	1.01967e-09
rs2727315	17	61961458	T	C	0.227999	-0.0381608	0.00991537	0.000118771	417314	-3.84865	14.8121	28.0531	1.0236e-09
rs10861879	12	108609634	A	G	0.381775	-0.0281672	0.00856538	0.00100726	417314	-3.28849	10.8142	28.0346	1.03682e-09
rs4863720	4	140923030	C	T	0.538757	0.0313399	0.0083226	0.000166123	417314	3.76564	14.18	28.0216	1.04618e-09
rs7656823	4	140919083	A	G	0.538922	0.0313892	0.00832234	0.000162151	417314	3.77168	14.2256	28.0149	1.05106e-09
rs9996478	4	140920657	G	T	0.538919	0.0313	0.00832225	0.000169231	417314	3.761	14.1451	28.0014	1.06092e-09
rs7698089	4	140910848	T	C	0.539079	0.031175	0.00832432	0.00018036	417314	3.74505	14.0254	27.991	1.06864e-09
rs9996587	4	140920804	G	T	0.538914	0.0313072	0.00832231	0.000168671	417314	3.76184	14.1514	27.9905	1.069e-09
rs12451721	17	65939075	A	G	0.23849	0.0306486	0.00973454	0.00164142	417314	3.14844	9.91266	27.9861	1.07225e-09
rs11867396	17	61697037	C	T	0.230259	-0.0358467	0.0098772	0.000284256	417314	-3.62924	13.1714	27.9764	1.0795e-09
rs4082052	6	50947295	C	T	0.322077	0.0295899	0.00887289	0.000853414	417314	3.33487	11.1213	27.9691	1.08501e-09
rs9999045	4	140921004	A	T	0.538919	0.0312996	0.00832227	0.00016927	417314	3.76095	14.1447	27.9495	1.09983e-09
rs4863715	4	140915545	A	G	0.538917	0.0312773	0.00832235	0.00017112	417314	3.75823	14.1243	27.9407	1.10651e-09
rs9884417	4	140938452	T	C	0.538753	0.0313446	0.00832946	0.000167819	417314	3.7631	14.1609	27.9373	1.10915e-09
rs3936134	17	65814382	G	C	0.1653	0.0426969	0.0111372	0.000126218	417314	3.83372	14.6974	27.9306	1.11433e-09
rs16947005	17	61702989	G	A	0.231495	-0.0359468	0.00986038	0.000266784	417314	-3.64558	13.2903	27.9294	1.11522e-09
rs4863523	4	140912991	C	T	0.538915	0.0312511	0.00832251	0.000173332	417314	3.75501	14.1001	27.9254	1.11837e-09
rs11100418	4	140921151	C	T	0.538903	0.0313154	0.00832247	0.000168054	417314	3.76275	14.1583	27.9171	1.1248e-09
rs12331577	4	140912281	C	T	0.538914	0.0312394	0.00832266	0.000174357	417314	3.75354	14.089	27.9087	1.13137e-09
rs4863716	4	140916758	C	T	0.538965	0.0311475	0.00832263	0.000182188	417314	3.74251	14.0064	27.8951	1.14212e-09
rs4863723	4	140935809	A	G	0.53898	0.0312761	0.00832766	0.00017287	417314	3.75569	14.1052	27.888	1.14774e-09
rs13114050	4	140935093	T	C	0.538979	0.0312794	0.00832737	0.000172496	417314	3.75622	14.1092	27.8748	1.1583e-09
rs12331517	4	140912216	G	A	0.538914	0.0312367	0.00832267	0.000174582	417314	3.75321	14.0866	27.8736	1.15922e-09
rs938022	4	140925785	C	A	0.538919	0.0313005	0.00832236	0.000169227	417314	3.76101	14.1452	27.8555	1.17385e-09
rs2854201	17	61947754	A	G	0.227503	-0.0369719	0.00991738	0.000193015	417314	-3.72799	13.8979	27.8507	1.17777e-09
rs2955250	17	61959740	T	C	0.227813	-0.0379361	0.00991619	0.000130413	417314	-3.82567	14.6358	27.8448	1.18266e-09
rs9910970	17	28478329	G	C	0.459366	-0.0322841	0.00832242	0.000104812	417314	-3.87917	15.048	27.8409	1.18586e-09
rs2048382	4	140929111	T	C	0.538914	0.0314032	0.00832019	0.000160432	417314	3.77434	14.2456	27.8307	1.19424e-09
rs1510721	4	140926290	C	T	0.538859	0.0311888	0.00832327	0.000178834	417314	3.74718	14.0414	27.8215	1.20185e-09
rs62086884	17	65994400	C	G	0.231201	0.0324054	0.00984408	0.000995245	417314	3.29187	10.8364	27.8092	1.21217e-09
rs1111339	4	140925529	A	T	0.538919	0.0313007	0.00832236	0.000169208	417314	3.76104	14.1454	27.7899	1.22852e-09
rs2048384	4	140930511	A	G	0.539016	0.0312888	0.00832147	0.000169907	417314	3.76001	14.1377	27.7851	1.23256e-09
rs6504168	17	61697469	T	G	0.22907	-0.0359439	0.00989513	0.000280705	417314	-3.63248	13.1949	27.7778	1.23884e-09
rs56057065	17	61981269	G	C	0.230151	-0.0388806	0.00997392	9.68992e-05	417314	-3.89823	15.1962	27.7647	1.25015e-09
rs72848797	17	61934664	A	G	0.230617	-0.0356868	0.00986868	0.000298999	417314	-3.61617	13.0767	27.7531	1.26022e-09
rs2854219	17	61942682	T	C	0.230435	-0.035678	0.00987328	0.000301988	417314	-3.61359	13.058	27.7392	1.27248e-09
rs56383601	17	61929968	C	A	0.230567	-0.0357017	0.00986938	0.00029755	417314	-3.61742	13.0857	27.7377	1.27376e-09
rs7696858	4	140910964	A	G	0.538925	0.0311045	0.00832387	0.000186389	417314	3.73678	13.9636	27.7244	1.28556e-09
rs2744475	6	50784880	G	C	0.3444	0.0295483	0.00871479	0.000697397	417314	3.39059	11.4961	27.724	1.2859e-09
rs10024716	4	140937836	C	G	0.539069	0.0310573	0.00832947	0.000192544	417314	3.7286	13.9025	27.7237	1.28621e-09
rs8066602	17	28523085	C	T	0.459308	-0.0322165	0.00832005	0.00010788	417314	-3.87215	14.9936	27.7163	1.29283e-09
rs2206271	6	50786008	A	T	0.344374	0.0295582	0.00871419	0.000693937	417314	3.39196	11.5054	27.7116	1.29701e-09
rs6856489	4	140935696	A	G	0.538811	0.0312343	0.00832924	0.00017686	417314	3.74996	14.0622	27.7115	1.29714e-09
rs6504169	17	61709145	G	A	0.229424	-0.0362783	0.00988609	0.000242896	417314	-3.66963	13.4662	27.7105	1.29806e-09
rs2006123	17	61958669	T	G	0.227496	-0.0375831	0.00992403	0.000152426	417314	-3.78708	14.342	27.7091	1.29933e-09
rs8066731	17	28523121	C	T	0.459308	-0.0322165	0.00832005	0.00010788	417314	-3.87215	14.9936	27.7074	1.30083e-09
rs2854207	17	61947107	G	C	0.226176	-0.0373658	0.00993981	0.000170451	417314	-3.75921	14.1316	27.7035	1.30436e-09
rs9303628	17	28527228	C	T	0.459413	-0.0322489	0.00832083	0.000106329	417314	-3.87568	15.0209	27.697	1.31023e-09
rs11871767	17	61698723	G	A	0.230967	-0.0356387	0.00986481	0.000303019	417314	-3.61271	13.0517	27.695	1.31209e-09
rs2854193	17	61952633	T	C	0.227574	-0.0372786	0.00991885	0.000171033	417314	-3.75836	14.1253	27.6905	1.31621e-09
rs113839663	17	61740212	TG	T	0.228367	-0.03652	0.00990282	0.000226167	417314	-3.68784	13.6002	27.6902	1.31647e-09
rs34973539	4	140940476	A	T	0.460935	-0.0310163	0.00833463	0.000198144	417314	-3.72138	13.8486	27.6813	1.32462e-09
rs13380863	17	61780793	A	G	0.228764	-0.0360031	0.00989496	0.000274195	417314	-3.63853	13.2389	27.6807	1.32517e-09
rs35654250	4	140896461	T	C	0.340066	-0.0282282	0.00877244	0.00129167	417314	-3.21783	10.3544	27.6802	1.32557e-09
rs10461272	4	140926977	A	G	0.538872	0.0311818	0.00832345	0.00017949	417314	3.74626	14.0345	27.6778	1.32777e-09
rs2727311	17	61963068	A	G	0.232827	-0.0380393	0.0098511	0.000112725	417314	-3.86143	14.9106	27.6695	1.33544e-09
rs17314304	4	140933926	C	A	0.539084	0.0311169	0.00832757	0.000186513	417314	3.73661	13.9623	27.6651	1.33952e-09
rs7674555	4	140940364	C	A	0.461276	-0.0310364	0.00833317	0.000195749	417314	-3.72444	13.8715	27.6588	1.34544e-09
rs2874368	4	140927013	A	G	0.538859	0.031188	0.00832328	0.000178904	417314	3.74708	14.0406	27.644	1.35931e-09
rs17005417	4	140933476	C	T	0.539083	0.0311186	0.00832735	0.000186294	417314	3.73692	13.9645	27.635	1.36781e-09
rs56057198	17	61733332	A	G	0.228702	-0.0358664	0.00989716	0.000290188	417314	-3.62391	13.1327	27.619	1.38309e-09
rs4863524	4	140931632	T	A	0.539093	0.0311132	0.0083257	0.000186226	417314	3.73701	13.9652	27.6141	1.38781e-09
rs61676547	17	65892507	C	G	0.241114	0.0301185	0.00969378	0.00188999	417314	3.10699	9.6534	27.6012	1.40023e-09
rs9903897	17	61716705	A	T	0.229439	-0.0363131	0.00988577	0.000239464	417314	-3.67327	13.4929	27.5998	1.40157e-09
rs7223813	17	65945840	G	A	0.238939	0.0301	0.00972799	0.00197365	417314	3.09416	9.57385	27.5976	1.40374e-09
rs9896012	17	28470091	C	T	0.459051	-0.0319998	0.00832403	0.000120912	417314	-3.84427	14.7784	27.5904	1.41082e-09
rs67018565	17	61928055	A	C	0.230566	-0.0357056	0.00986935	0.000297085	417314	-3.61783	13.0887	27.5847	1.41639e-09
rs7502307	17	65989961	G	C	0.25165	0.0302004	0.00957438	0.00160887	417314	3.15429	9.94956	27.5832	1.4178e-09
rs9308048	4	140938372	G	A	0.539078	0.0311252	0.00832969	0.000186479	417314	3.73666	13.9626	27.5706	1.43026e-09
rs113134232	17	61715461	A	G	0.228826	-0.0359031	0.00989588	0.000285535	417314	-3.62809	13.163	27.5705	1.43041e-09
rs11079509	17	61762148	T	G	0.22872	-0.0358555	0.00989683	0.000291286	417314	-3.62293	13.1256	27.562	1.43885e-09
rs9904067	17	61931549	A	G	0.230588	-0.0357379	0.00986909	0.000293251	417314	-3.6212	13.1131	27.5602	1.44063e-09
rs12331784	4	140912403	A	G	0.540611	0.0306434	0.00832768	0.000233502	417314	3.6797	13.5402	27.5588	1.44208e-09
rs2244592	17	28072327	G	A	0.528071	0.0350351	0.00829414	2.39922e-05	417314	4.22408	17.8428	27.5517	1.44915e-09
rs9899491	17	61934384	C	G	0.230616	-0.0356885	0.00986868	0.0002988	417314	-3.61634	13.0779	27.5483	1.45258e-09
rs3817181	17	61776538	C	G	0.228822	-0.0360716	0.00989439	0.000266704	417314	-3.64566	13.2909	27.5356	1.46544e-09
rs62085992	17	65923083	A	T	0.238802	0.0301797	0.00973004	0.00192411	417314	3.1017	9.62057	27.5309	1.47019e-09
rs62070345	17	28477255	C	T	0.459171	-0.0319186	0.00832263	0.000125484	417314	-3.83516	14.7084	27.522	1.47928e-09
rs4493117	17	28489770	A	G	0.459175	-0.0319371	0.00832256	0.00012434	417314	-3.83741	14.7257	27.5201	1.4813e-09
rs9902340	17	28476458	G	T	0.459185	-0.031912	0.00832265	0.000125893	417314	-3.83436	14.7023	27.5192	1.48218e-09
rs11657306	17	61704822	A	G	0.228834	-0.036971	0.00990025	0.0001882	417314	-3.73435	13.9454	27.5189	1.48246e-09
rs7216631	17	28495112	G	A	0.459176	-0.0319413	0.00832255	0.000124082	417314	-3.83792	14.7296	27.5178	1.48358e-09
rs9890075	17	28470464	A	C	0.459173	-0.0319105	0.00832268	0.000125994	417314	-3.83416	14.7008	27.5178	1.48361e-09
rs8079028	17	28484234	T	G	0.459175	-0.0319381	0.00832255	0.000124271	417314	-3.83754	14.7267	27.5151	1.48642e-09
rs62085993	17	65923152	C	T	0.238802	0.0301797	0.00973004	0.00192411	417314	3.1017	9.62057	27.5121	1.48953e-09
rs11080118	17	28475379	A	G	0.459173	-0.0319298	0.00832263	0.000124796	417314	-3.8365	14.7188	27.5106	1.49105e-09
rs8080211	17	61729882	G	A	0.228959	-0.0358332	0.00989242	0.000292005	417314	-3.62229	13.121	27.5016	1.50035e-09
rs72712556	4	140900251	A	G	0.340192	-0.0283319	0.00877229	0.00123917	417314	-3.2297	10.431	27.5011	1.50087e-09
rs4427857	17	28457989	G	A	0.459186	-0.0318886	0.00832276	0.000127368	417314	-3.83149	14.6803	27.4987	1.50344e-09
rs12602655	17	65909442	G	A	0.238802	0.0301798	0.00973004	0.00192402	417314	3.10171	9.62063	27.4933	1.50903e-09
rs7220821	17	61704147	A	G	0.229429	-0.0363175	0.00988706	0.000239497	417314	-3.67324	13.4927	27.4865	1.51624e-09
rs11653507	17	65892064	A	T	0.72368	-0.0303763	0.0092679	0.00104698	417314	-3.27758	10.7425	27.4826	1.52033e-09
rs4271626	17	65930133	A	G	0.238813	0.0301253	0.00973005	0.00196083	417314	3.09611	9.58589	27.4813	1.52171e-09
rs75868869	17	66098154	G	A	0.739369	-0.033561	0.00944967	0.000382966	417314	-3.55155	12.6135	27.478	1.52512e-09
rs7212379	17	61706122	A	G	0.22955	-0.0364614	0.00988708	0.000226219	417314	-3.68778	13.5997	27.4692	1.53451e-09
rs8064261	17	61705212	A	G	0.229407	-0.0362782	0.00988737	0.00024336	417314	-3.66915	13.4626	27.4622	1.542e-09
rs34388196	17	28534469	G	A	0.428249	-0.0318152	0.008408	0.000154376	417314	-3.78392	14.3181	27.4615	1.54269e-09
rs2854223	17	61939014	G	A	0.230631	-0.0356532	0.00986873	0.00030297	417314	-3.61274	13.0519	27.4559	1.54875e-09
rs2854222	17	61939015	T	C	0.230631	-0.0356532	0.00986873	0.00030297	417314	-3.61274	13.0519	27.4559	1.54875e-09
rs28655477	17	61939237	T	C	0.230654	-0.0356316	0.00986915	0.000305731	417314	-3.6104	13.035	27.4341	1.57235e-09
rs10009373	4	140909717	G	C	0.461078	-0.0310959	0.00832318	0.000186922	417314	-3.73606	13.9581	27.4309	1.57578e-09
rs15637	17	61772050	G	C	0.228843	-0.036111	0.00989407	0.000262488	417314	-3.64976	13.3208	27.4294	1.57742e-09
rs6504171	17	61710010	A	G	0.229102	-0.0360397	0.009891	0.000268757	417314	-3.64369	13.2764	27.4275	1.57955e-09
rs2319990	17	61705397	C	T	0.229413	-0.0362731	0.0098874	0.000243865	417314	-3.66862	13.4588	27.4268	1.58027e-09
rs11079508	17	61750066	C	T	0.228967	-0.0360638	0.00989195	0.000266588	417314	-3.64577	13.2917	27.4244	1.58293e-09
rs9901507	17	61765524	A	G	0.228825	-0.036102	0.00989447	0.000263566	417314	-3.6487	13.313	27.4215	1.58613e-09
rs16947042	17	61766457	G	T	0.228838	-0.036101	0.00989432	0.000263609	417314	-3.64866	13.3127	27.4211	1.58651e-09
rs9914206	17	61936147	T	C	0.230759	-0.0356139	0.00986957	0.000308021	417314	-3.60846	13.0209	27.4193	1.58857e-09
rs8071463	17	65938655	A	G	0.761174	-0.0300783	0.00973073	0.00199439	417314	-3.09106	9.55467	27.4134	1.595e-09
rs11542436	17	61778689	C	A	0.229872	-0.0367596	0.00988246	0.000199476	417314	-3.71968	13.836	27.3906	1.62046e-09
rs2854218	17	61942940	G	A	0.230498	-0.035212	0.00987283	0.000361701	417314	-3.56656	12.7203	27.3781	1.63455e-09
rs9912201	17	61763208	G	A	0.228725	-0.035868	0.00989682	0.000289861	417314	-3.62419	13.1348	27.3674	1.64678e-09
rs1877316	17	61766880	A	C	0.228815	-0.0361037	0.00989452	0.000263409	417314	-3.64886	13.3142	27.354	1.66218e-09
rs6504170	17	61709168	T	C	0.229077	-0.0358665	0.0098913	0.000287766	417314	-3.62607	13.1483	27.3506	1.66605e-09
rs8077265	17	61732727	G	A	0.228974	-0.0358688	0.00989219	0.000287872	417314	-3.62597	13.1477	27.3438	1.67394e-09
rs9909992	17	61731931	A	G	0.228922	-0.0359281	0.00989346	0.00028178	417314	-3.6315	13.1878	27.3419	1.67616e-09
rs9894090	17	61764921	G	A	0.228815	-0.0359844	0.00989564	0.000276484	417314	-3.63639	13.2233	27.3289	1.6913e-09
rs17549954	17	61707032	G	A	0.229067	-0.0358807	0.00989252	0.000286682	417314	-3.62705	13.1555	27.3268	1.69382e-09
rs113155878	17	61706560	A	C	0.229067	-0.0358794	0.00989252	0.00028682	417314	-3.62692	13.1546	27.3258	1.69498e-09
rs11869932	17	61873915	G	A	0.228564	-0.0354913	0.00989765	0.000336008	417314	-3.58583	12.8582	27.323	1.69832e-09
rs72887113	6	50889791	A	G	0.0825967	0.046706	0.0148402	0.00164809	417314	3.14726	9.90526	27.3111	1.71237e-09
rs7216798	17	61740963	A	G	0.228733	-0.0358693	0.00989648	0.000289574	417314	-3.62445	13.1366	27.3075	1.71662e-09
rs16947014	17	61719032	T	C	0.229008	-0.0357945	0.00989222	0.000296374	417314	-3.61845	13.0932	27.2932	1.73378e-09
rs9908044	17	61747032	C	A	0.228984	-0.0358298	0.00989182	0.000292146	417314	-3.62216	13.1201	27.2903	1.73725e-09
rs2628179	17	28071796	C	G	0.52811	0.0350855	0.00829393	2.33416e-05	417314	4.23026	17.8951	27.2883	1.73968e-09
rs8081612	17	61724695	T	C	0.228976	-0.035776	0.00989189	0.00029838	417314	-3.6167	13.0805	27.2739	1.75712e-09
rs8074771	17	61735865	T	C	0.228954	-0.0358328	0.00989249	0.000292079	417314	-3.62222	13.1205	27.272	1.75937e-09
rs11655493	17	61733052	T	C	0.228953	-0.0358295	0.0098925	0.000292462	417314	-3.62189	13.1181	27.2695	1.76248e-09
rs12325866	17	61755974	A	G	0.228703	-0.0360079	0.00989683	0.000274416	417314	-3.63833	13.2374	27.2688	1.76336e-09
rs8075273	17	61728881	A	C	0.228952	-0.0358235	0.00989249	0.000293143	417314	-3.62128	13.1137	27.265	1.76803e-09
rs8069210	17	61726032	A	G	0.228971	-0.035745	0.00989217	0.000302134	417314	-3.61346	13.0571	27.2556	1.7796e-09
rs9903903	17	61762044	G	A	0.228741	-0.0358945	0.00989652	0.000286748	417314	-3.62698	13.155	27.252	1.78394e-09
rs6504173	17	61735056	C	T	0.229026	-0.0357682	0.00989181	0.000299261	417314	-3.61594	13.075	27.2434	1.79469e-09
rs7209435	17	61712964	C	T	0.229812	-0.0357223	0.00987897	0.000299199	417314	-3.61599	13.0754	27.2377	1.80181e-09
rs28485730	17	61997202	A	G	0.215647	-0.0421648	0.0101543	3.28988e-05	417314	-4.15241	17.2425	27.2345	1.80578e-09
rs6504174	17	61738137	C	G	0.228712	-0.035827	0.00989679	0.00029453	417314	-3.62006	13.1049	27.231	1.81018e-09
rs2727310	17	61963241	G	A	0.23127	-0.0387193	0.00987657	8.84341e-05	417314	-3.92032	15.3689	27.2297	1.81186e-09
rs2874121	17	61731024	T	C	0.228953	-0.0358291	0.0098925	0.000292503	417314	-3.62184	13.1178	27.2196	1.82454e-09
rs2467334	17	28135508	C	A	0.492444	0.0325673	0.00827812	8.3493e-05	417314	3.93414	15.4775	27.2189	1.82538e-09
rs61360320	17	61800392	T	C	0.228759	-0.0359549	0.0098945	0.000279248	417314	-3.63383	13.2047	27.2164	1.82858e-09
rs992416	17	61745905	C	A	0.228963	-0.0357903	0.00989213	0.000296825	417314	-3.61806	13.0903	27.2159	1.82922e-09
rs8070650	17	61744040	G	A	0.22841	-0.0361735	0.00990708	0.00026094	417314	-3.65128	13.3318	27.2159	1.82926e-09
rs11658329	17	61763031	C	G	0.228747	-0.0358772	0.00989632	0.000288622	417314	-3.62531	13.1429	27.2146	1.83085e-09
rs9899788	17	61756384	A	G	0.228733	-0.0358708	0.0098965	0.000289421	417314	-3.62459	13.1377	27.2093	1.83766e-09
rs62086904	17	66016096	T	C	0.244539	0.0310245	0.00965742	0.00131583	417314	3.2125	10.3202	27.2073	1.84015e-09
rs55674647	17	61794195	C	T	0.228511	-0.0354226	0.00989823	0.000345327	417314	-3.57868	12.807	27.2068	1.84087e-09
rs8068603	17	61755211	A	T	0.228733	-0.0358667	0.00989648	0.000289874	417314	-3.62419	13.1347	27.2062	1.84156e-09
rs4964655	12	108594044	A	C	0.365785	-0.0284893	0.00861418	0.000942128	417314	-3.30726	10.9379	27.2033	1.84524e-09
rs4964654	12	108594043	A	T	0.365587	-0.0284322	0.00862107	0.000973801	417314	-3.29799	10.8767	27.2009	1.84841e-09
rs11654651	17	61878662	A	G	0.228564	-0.0354913	0.00989765	0.000336008	417314	-3.58583	12.8582	27.2003	1.84912e-09
rs8076717	17	61850301	G	A	0.228552	-0.0354892	0.00989727	0.000336101	417314	-3.58576	12.8576	27.1998	1.84985e-09
rs4791212	17	65975385	T	C	0.241307	0.0295153	0.00969208	0.0023245	417314	3.0453	9.27386	27.1989	1.85092e-09
rs9901000	17	61737798	T	C	0.228768	-0.0358119	0.00989698	0.000296353	417314	-3.61847	13.0933	27.1942	1.85695e-09
rs9747164	17	61864787	C	T	0.228529	-0.0354689	0.00989813	0.000339156	417314	-3.58339	12.8407	27.1818	1.87299e-09
rs9912904	17	61763534	C	A	0.228732	-0.0358882	0.00989681	0.000287581	417314	-3.62624	13.1496	27.1782	1.87774e-09
rs2016172	17	61861283	T	G	0.228564	-0.0354917	0.00989764	0.000335946	417314	-3.58588	12.8585	27.1761	1.88042e-09
rs7221143	17	61859348	T	C	0.228564	-0.0354909	0.00989763	0.000336047	417314	-3.5858	12.8579	27.1755	1.88119e-09
rs11079511	17	61858537	C	G	0.228563	-0.0354892	0.00989762	0.000336271	417314	-3.58563	12.8567	27.1743	1.88285e-09
rs62405440	6	50849459	T	C	0.082588	0.0467971	0.0148383	0.00161161	417314	3.1538	9.94648	27.1735	1.8838e-09
rs62086898	17	66009120	G	A	0.244487	0.0310485	0.00965887	0.00130671	417314	3.21451	10.3331	27.1643	1.89594e-09
rs8067431	17	61817048	C	T	0.228767	-0.035759	0.00989802	0.000302977	417314	-3.61274	13.0519	27.1573	1.90508e-09
rs8075257	17	61728750	C	G	0.22897	-0.0357951	0.00989207	0.000296244	417314	-3.61857	13.094	27.1454	1.92089e-09
rs4964656	12	108594069	C	G	0.365639	-0.0283999	0.00862153	0.000987507	417314	-3.29407	10.8509	27.1453	1.92102e-09
rs2729436	17	28120670	G	C	0.492302	0.0327347	0.00827845	7.67874e-05	417314	3.95421	15.6357	27.1453	1.92102e-09
rs9900730	17	28179066	G	A	0.507628	-0.0328472	0.00827785	7.24519e-05	417314	-3.96808	15.7457	27.1432	1.92393e-09
rs78172786	17	61847114	C	A	0.228858	-0.0357067	0.00990005	0.000310092	417314	-3.60672	13.0084	27.1428	1.92435e-09
rs2617874	17	28085172	C	G	0.528022	0.0348348	0.00829377	2.66778e-05	417314	4.20012	17.641	27.1387	1.92986e-09
rs933847	12	108596123	G	A	0.365667	-0.0282767	0.00862214	0.00103975	417314	-3.27955	10.7554	27.1371	1.93205e-09
rs4795523	17	28176314	G	A	0.507619	-0.0328334	0.00827773	7.29424e-05	417314	-3.96647	15.7329	27.1352	1.9346e-09
rs56788338	17	28186557	T	C	0.507617	-0.0328362	0.00827774	7.28417e-05	417314	-3.96681	15.7356	27.1344	1.93562e-09
rs8079209	17	28186773	T	C	0.507617	-0.0328362	0.00827774	7.28417e-05	417314	-3.96681	15.7356	27.1314	1.93971e-09
rs2255489	17	28084974	G	A	0.528022	0.0348348	0.00829377	2.66778e-05	417314	4.20012	17.641	27.1227	1.95146e-09
rs2617883	17	28120488	A	G	0.492266	0.0327508	0.00827851	7.61763e-05	417314	3.95612	15.6509	27.116	1.96054e-09
rs8076753	17	66022841	A	G	0.24447	0.0310648	0.00965687	0.00129604	417314	3.21686	10.3482	27.1147	1.96231e-09
rs7211213	17	61769456	C	T	0.229084	-0.0357594	0.00989126	0.000300054	417314	-3.61525	13.07	27.1144	1.96271e-09
rs62086907	17	66021167	G	A	0.24451	0.0310831	0.00965654	0.00128697	417314	3.21887	10.3611	27.1115	1.96663e-09
rs11457166	17	28175739	CT	C	0.507619	-0.0328323	0.00827773	7.29861e-05	417314	-3.96634	15.7319	27.1013	1.98061e-09
rs543808446	17	62009105	C	T	0.223363	-0.0424201	0.00999544	2.19619e-05	417314	-4.24395	18.0111	27.0912	1.99458e-09
rs9909128	17	28161482	T	C	0.507669	-0.0327626	0.00827865	7.57461e-05	417314	-3.95748	15.6617	27.0889	1.9978e-09
rs62086908	17	66021214	C	G	0.244497	0.0310548	0.00965644	0.00130008	417314	3.21597	10.3424	27.0871	2.00021e-09
rs11656575	17	61892091	T	C	0.23008	-0.0356377	0.00987725	0.000308496	417314	-3.60806	13.0181	27.0854	2.00264e-09
rs62086044	17	65970837	T	G	0.241293	0.0295492	0.0096918	0.00229689	417314	3.04889	9.29571	27.0803	2.0097e-09
rs62084669	17	66024170	G	A	0.24447	0.0310648	0.00965687	0.00129604	417314	3.21686	10.3482	27.0746	2.01769e-09
rs2254414	17	28061130	A	G	0.492685	0.0327523	0.0082772	7.59189e-05	417314	3.95693	15.6573	27.0729	2.01999e-09
rs11651586	17	61825337	T	C	0.228593	-0.0356744	0.00989735	0.000312831	417314	-3.60444	12.992	27.0703	2.02371e-09
rs11658175	17	61923838	A	G	0.230257	-0.0353376	0.00987333	0.000344786	417314	-3.5791	12.8099	27.0663	2.02931e-09
rs12449442	17	65947640	A	G	0.240186	0.0305094	0.009711	0.0016795	417314	3.14174	9.87051	27.0634	2.03335e-09
rs35844156	17	61837568	A	G	0.228587	-0.0356274	0.0098975	0.000318662	417314	-3.59964	12.9574	27.0588	2.03986e-09
rs11870815	17	61834629	T	G	0.228595	-0.0356203	0.00989753	0.000319558	417314	-3.59891	12.9521	27.0534	2.04762e-09
rs2617868	17	28073247	T	C	0.492665	0.0327708	0.00827726	7.52194e-05	417314	3.95914	15.6748	27.0425	2.06316e-09
rs2447935	17	28057524	G	A	0.492765	0.0327941	0.00827873	7.45607e-05	417314	3.96125	15.6915	27.0417	2.06428e-09
rs11080108	17	28063603	T	A	0.492681	0.0327598	0.00827725	7.5638e-05	417314	3.95781	15.6643	27.0334	2.07615e-09
rs2250320	17	28128657	C	G	0.492473	0.0325517	0.0082778	8.40988e-05	417314	3.93241	15.4638	27.0319	2.07829e-09
rs8071576	17	28188554	G	A	0.507582	-0.0327846	0.00827771	7.4767e-05	417314	-3.96059	15.6863	27.0311	2.07949e-09
rs9895920	17	61852719	C	T	0.228585	-0.0355303	0.00989731	0.000330819	417314	-3.58989	12.8873	27.0286	2.08303e-09
rs8073373	17	61703320	C	T	0.230009	-0.0356961	0.00988262	0.000303837	417314	-3.61201	13.0466	27.0283	2.08353e-09
rs113140273	17	61847105	T	C	0.228613	-0.0355147	0.00989805	0.000333158	417314	-3.58805	12.8741	27.0269	2.08559e-09
rs7225092	17	61864005	T	G	0.228564	-0.0354909	0.00989763	0.000336047	417314	-3.5858	12.8579	27.0223	2.09216e-09
rs2264302	17	28057095	A	G	0.492685	0.0327561	0.00827719	7.57705e-05	417314	3.95739	15.661	27.0214	2.09347e-09
rs7405987	17	66021394	G	A	0.244479	0.0310432	0.00965663	0.00130578	417314	3.2147	10.3343	27.0163	2.10089e-09
rs6504182	17	61823672	C	T	0.228615	-0.0357682	0.00989699	0.000301453	417314	-3.61405	13.0613	27.0126	2.10634e-09
rs6505143	17	28150585	C	A	0.507384	-0.0329123	0.00827982	7.03801e-05	417314	-3.975	15.8006	27.0117	2.1076e-09
rs8069687	17	61883023	G	A	0.228561	-0.0355691	0.00989765	0.000326032	417314	-3.59369	12.9146	27.008	2.11303e-09
rs1531553	17	28066752	C	T	0.492675	0.0328115	0.00827731	7.36936e-05	417314	3.96403	15.7135	27.0059	2.11616e-09
rs3794809	17	28531258	T	C	0.421014	-0.0314323	0.00841873	0.000188751	417314	-3.73362	13.9399	27.0033	2.12004e-09
rs7207768	17	61867936	T	C	0.228565	-0.0354594	0.0098976	0.000340165	417314	-3.58263	12.8352	26.9984	2.12715e-09
rs11658740	17	61751069	G	A	0.228953	-0.0358302	0.00989249	0.000292382	417314	-3.62196	13.1186	26.9974	2.12874e-09
rs8078862	17	61854068	T	C	0.228577	-0.0355203	0.00989764	0.000332246	417314	-3.58876	12.8792	26.9956	2.13138e-09
rs2617882	17	28120851	C	A	0.492207	0.0326925	0.00827936	7.85833e-05	417314	3.94867	15.592	26.9922	2.13636e-09
rs6504186	17	61863932	A	G	0.228597	-0.0355144	0.00989728	0.000332836	417314	-3.5883	12.8759	26.9921	2.13657e-09
rs111729849	17	61817604	G	C	0.227562	-0.035956	0.00992255	0.000290456	417314	-3.62367	13.131	26.9916	2.13726e-09
rs2169810	17	28167941	G	A	0.507525	-0.0328561	0.00827771	7.21058e-05	417314	-3.96923	15.7548	26.9895	2.14035e-09
rs62086899	17	66009134	T	C	0.244539	0.0310245	0.00965742	0.00131583	417314	3.2125	10.3202	26.9874	2.14345e-09
rs112143304	17	61822401	A	T	0.228593	-0.0356744	0.00989735	0.000312831	417314	-3.60444	12.992	26.9843	2.14808e-09
rs2628185	17	28070107	A	G	0.492681	0.0327305	0.00827736	7.67856e-05	417314	3.95422	15.6359	26.9816	2.15221e-09
rs9894893	17	28270350	T	C	0.480948	-0.0328126	0.00829453	7.62377e-05	417314	-3.95593	15.6494	26.9756	2.16115e-09
rs3214711	17	61883601	AT	A	0.228564	-0.0354914	0.00989766	0.000335993	417314	-3.58584	12.8582	26.9735	2.1642e-09
rs7207569	17	61867787	A	C	0.228564	-0.0354909	0.00989763	0.000336047	417314	-3.5858	12.8579	26.9732	2.16465e-09
rs7222060	17	61868279	T	C	0.228564	-0.0354909	0.00989763	0.000336047	417314	-3.5858	12.8579	26.9732	2.16465e-09
rs11659013	17	61869559	G	C	0.228564	-0.0354909	0.00989763	0.000336047	417314	-3.5858	12.8579	26.9732	2.16465e-09
rs7214312	17	61870863	G	A	0.228564	-0.0354909	0.00989763	0.000336047	417314	-3.5858	12.8579	26.9732	2.16465e-09
rs12451175	17	28140610	C	A	0.507524	-0.0325428	0.00827769	8.44598e-05	417314	-3.93139	15.4558	26.9645	2.17776e-09
rs62086045	17	65973731	A	G	0.241332	0.0294011	0.00969145	0.00241557	417314	3.03372	9.20343	26.9643	2.17817e-09
rs2321333	17	28140857	T	A	0.507523	-0.0325448	0.00827772	8.43782e-05	417314	-3.93161	15.4576	26.9571	2.18911e-09
rs7216948	17	28203173	C	G	0.507651	-0.0329046	0.00827804	7.03996e-05	417314	-3.97493	15.8	26.949	2.20143e-09
rs8078462	17	61857937	G	T	0.228564	-0.0354909	0.00989763	0.000336047	417314	-3.5858	12.8579	26.9487	2.20183e-09
rs2006122	17	61987405	T	A	0.227288	-0.0391161	0.00995367	8.501e-05	417314	-3.92982	15.4435	26.9458	2.20629e-09
rs9909093	17	28271207	C	T	0.480903	-0.0327669	0.00829486	7.80675e-05	417314	-3.95027	15.6046	26.943	2.21057e-09
rs7208579	17	28263067	G	C	0.480988	-0.0327673	0.00829535	7.8125e-05	417314	-3.95008	15.6031	26.9357	2.22183e-09
rs55868506	17	61851686	G	T	0.228559	-0.0354726	0.00989761	0.000338439	417314	-3.58396	12.8447	26.9349	2.22308e-09
rs2729446	17	28102499	C	A	0.492473	0.0325397	0.00827789	8.46214e-05	417314	3.93092	15.4521	26.9342	2.22414e-09
rs62086906	17	66019926	C	T	0.244473	0.0310629	0.00965682	0.00129679	417314	3.21668	10.347	26.9327	2.22646e-09
rs9905638	17	28261022	G	C	0.480988	-0.0327667	0.00829536	7.81484e-05	417314	-3.95	15.6025	26.9321	2.22732e-09
rs62070271	17	28268358	G	C	0.480929	-0.0327503	0.00829443	7.8652e-05	417314	-3.94847	15.5904	26.9307	2.22945e-09
rs4567782	17	28268800	C	A	0.480929	-0.0327503	0.00829443	7.8652e-05	417314	-3.94847	15.5904	26.9277	2.23414e-09
rs2264303	17	28055348	T	C	0.492688	0.0327636	0.00827712	7.54745e-05	417314	3.95833	15.6684	26.9185	2.24848e-09
rs752621	17	61901880	C	G	0.230011	-0.0354749	0.00987596	0.000328088	417314	-3.59205	12.9028	26.9155	2.2531e-09
rs76605875	17	28227799	A	G	0.507622	-0.0328565	0.00827802	7.21357e-05	417314	-3.96913	15.754	26.9066	2.26713e-09
rs3115090	17	28035014	T	C	0.507312	-0.0330805	0.00827757	6.43147e-05	417314	-3.9964	15.9712	26.9044	2.27056e-09
rs2729448	17	28091953	C	T	0.49256	0.0325625	0.00827745	8.35853e-05	417314	3.93388	15.4754	26.9001	2.2773e-09
rs1382391	17	28111986	T	G	0.492473	0.0325428	0.00827787	8.4487e-05	417314	3.9313	15.4551	26.8976	2.28134e-09
rs2127001	17	28098219	T	G	0.492498	0.0324585	0.00827864	8.82714e-05	417314	3.92075	15.3723	26.8946	2.28604e-09
rs9901112	17	61730617	G	C	0.22869	-0.0354898	0.00989836	0.000336535	417314	-3.58542	12.8553	26.8907	2.29232e-09
rs2628167	17	28064498	T	C	0.492698	0.0327475	0.00827733	7.61237e-05	417314	3.95629	15.6522	26.8894	2.29434e-09
rs2854153	17	61982223	T	C	0.229657	-0.0385814	0.00991625	9.99425e-05	417314	-3.89072	15.1377	26.8847	2.30175e-09
rs8067064	17	61825984	C	A	0.228539	-0.0356968	0.00989982	0.000311186	417314	-3.6058	13.0018	26.8832	2.30421e-09
rs2259857	17	28097780	T	C	0.492504	0.032469	0.00827883	8.78436e-05	417314	3.92193	15.3815	26.8786	2.31156e-09
rs3020619	17	61993137	G	A	0.227327	-0.0386928	0.00994905	0.000100617	417314	-3.88909	15.1251	26.8677	2.32912e-09
rs2244247	17	28110174	A	G	0.492479	0.0325391	0.00827793	8.46525e-05	417314	3.93083	15.4514	26.8672	2.32999e-09
rs9908409	17	28224887	T	C	0.507649	-0.032925	0.00827819	6.96963e-05	417314	-3.97732	15.8191	26.8614	2.33935e-09
rs2617884	17	28120430	C	G	0.492287	0.0327445	0.00827817	7.63695e-05	417314	3.95552	15.6462	26.8599	2.34175e-09
rs2729447	17	28099002	C	T	0.492491	0.0324441	0.00827828	8.88505e-05	417314	3.91918	15.36	26.8598	2.34196e-09
rs74326557	17	28238302	GT	G	0.507666	-0.0328049	0.00827906	7.42027e-05	417314	-3.96239	15.7006	26.8495	2.35879e-09
rs8075422	17	61804686	A	G	0.228532	-0.035463	0.00989792	0.000339836	417314	-3.58287	12.837	26.8348	2.38294e-09
rs35535237	6	50935295	C	G	0.327037	0.029507	0.00882564	0.000827809	417314	3.34333	11.1778	26.8343	2.38377e-09
rs7223672	17	61720565	C	T	0.229334	-0.0351691	0.00988585	0.000374369	417314	-3.55752	12.6559	26.8336	2.38495e-09
rs8066719	17	61825764	T	C	0.228573	-0.0356168	0.00989793	0.00032017	417314	-3.59841	12.9485	26.8281	2.39407e-09
rs7223966	17	61893398	A	G	0.230045	-0.0355494	0.00987465	0.000318134	417314	-3.60007	12.9605	26.8265	2.39676e-09
rs9902275	17	61892234	A	G	0.230066	-0.0355888	0.00987435	0.000313163	417314	-3.60417	12.99	26.8258	2.39793e-09
rs2628180	17	28101723	G	A	0.492473	0.0325398	0.00827789	8.46175e-05	417314	3.93093	15.4522	26.8257	2.39811e-09
rs62068653	17	28212663	C	G	0.507612	-0.0328301	0.00827781	7.30786e-05	417314	-3.96604	15.7294	26.8248	2.39957e-09
rs9891018	17	61827856	C	T	0.228593	-0.0356726	0.00989734	0.00031304	417314	-3.60426	12.9907	26.8224	2.40351e-09
rs2665826	17	61944924	G	A	0.230567	-0.0353853	0.00987012	0.000336954	417314	-3.58509	12.8529	26.82	2.40758e-09
rs2628189	17	28088813	A	G	0.492612	0.0324839	0.00827922	8.72549e-05	417314	3.92355	15.3942	26.8144	2.41689e-09
rs11651075	17	61837207	T	C	0.228587	-0.0356274	0.0098975	0.000318662	417314	-3.59964	12.9574	26.8126	2.41991e-09
rs3115092	17	28036350	T	C	0.507322	-0.0329385	0.0082782	6.92213e-05	417314	-3.97894	15.832	26.8113	2.4221e-09
rs7217982	17	61832150	T	C	0.228587	-0.0356274	0.0098975	0.000318662	417314	-3.59964	12.9574	26.8063	2.43049e-09
rs11654335	17	61797579	T	A	0.228511	-0.0354228	0.00989823	0.000345311	417314	-3.5787	12.8071	26.8035	2.4352e-09
rs2617877	17	28092803	T	C	0.492561	0.032528	0.00827808	8.5155e-05	417314	3.92941	15.4403	26.8002	2.4408e-09
rs2628186	17	28091029	A	G	0.492571	0.0325352	0.00827747	8.47462e-05	417314	3.93057	15.4494	26.7931	2.45298e-09
rs73337598	17	61732576	C	T	0.22866	-0.0352464	0.00989667	0.000368825	417314	-3.56144	12.6839	26.79	2.45814e-09
rs28463311	17	61919643	T	C	0.230134	-0.035171	0.009874	0.000368061	417314	-3.56198	12.6877	26.7887	2.46048e-09
rs59122310	17	61720281	T	C	0.229315	-0.0350772	0.00988612	0.000387981	417314	-3.54813	12.5892	26.787	2.46328e-09
rs2013288	17	61785904	T	C	0.228553	-0.0353935	0.00989765	0.000348955	417314	-3.57595	12.7874	26.7829	2.47027e-09
rs11870797	17	61804622	T	C	0.228511	-0.0354235	0.00989823	0.000345215	417314	-3.57877	12.8076	26.7796	2.47602e-09
rs8075061	17	61804723	G	A	0.228511	-0.0354235	0.00989823	0.000345215	417314	-3.57877	12.8076	26.7796	2.47602e-09
rs8075521	17	61804954	T	C	0.228511	-0.0354235	0.00989823	0.000345215	417314	-3.57877	12.8076	26.7796	2.47602e-09
rs7223412	17	61808172	C	T	0.228511	-0.0354235	0.00989823	0.000345215	417314	-3.57877	12.8076	26.7796	2.47602e-09
rs7214458	17	28205173	C	T	0.507656	-0.0329452	0.00827808	6.89684e-05	417314	-3.97981	15.8389	26.7744	2.48496e-09
rs28492945	17	28223982	G	T	0.507632	-0.0328087	0.00827796	7.38958e-05	417314	-3.96338	15.7084	26.7711	2.49073e-09
rs9904051	17	28244122	C	T	0.507653	-0.0328921	0.0082791	7.10019e-05	417314	-3.97291	15.784	26.7684	2.49535e-09
rs3115086	17	28025949	T	C	0.507253	-0.0328846	0.0082773	7.10133e-05	417314	-3.97287	15.7837	26.7673	2.49723e-09
rs34704864	17	28030671	GC	G	0.507214	-0.032971	0.00827862	6.81475e-05	417314	-3.98267	15.8616	26.7608	2.50843e-09
rs12051631	17	28236017	C	G	0.507674	-0.0327793	0.00827906	7.51675e-05	417314	-3.9593	15.6761	26.758	2.51347e-09
rs8081541	17	61812483	T	C	0.228511	-0.0354235	0.00989823	0.000345215	417314	-3.57877	12.8076	26.7551	2.51844e-09
rs11657120	17	61857218	A	G	0.228853	-0.0352394	0.00989307	0.000368002	417314	-3.56203	12.688	26.7457	2.53495e-09
rs7221516	17	28232506	A	G	0.507619	-0.0328091	0.00827803	7.3889e-05	417314	-3.96339	15.7085	26.74	2.54501e-09
rs3102560	17	28029938	C	T	0.50727	-0.0328978	0.00827748	7.05651e-05	417314	-3.97437	15.7956	26.7378	2.54886e-09
rs2617876	17	28091162	G	T	0.492231	0.0323733	0.00827887	9.21595e-05	417314	3.91035	15.2909	26.7302	2.56227e-09
rs2854224	17	61993701	T	C	0.227311	-0.0384465	0.00994912	0.000111404	417314	-3.86431	14.9329	26.7227	2.57573e-09
rs2628173	17	28105760	C	G	0.492488	0.0323948	0.00828008	9.13945e-05	417314	3.91238	15.3067	26.7201	2.58044e-09
rs2617867	17	28049399	T	C	0.492742	0.0328895	0.0082773	7.08386e-05	417314	3.97346	15.7884	26.6828	2.64796e-09
rs8069669	17	28239502	T	C	0.50771	-0.0329267	0.00827937	6.98023e-05	417314	-3.97696	15.8162	26.6758	2.6609e-09
rs3115088	17	28031275	G	A	0.507255	-0.0328872	0.00827727	7.09153e-05	417314	-3.97319	15.7863	26.6628	2.6851e-09
rs8064665	17	28019152	C	T	0.507586	-0.0328854	0.00828098	7.15138e-05	417314	-3.9712	15.7704	26.6555	2.69876e-09
rs7225959	17	66015109	A	T	0.249771	0.0302072	0.00958854	0.00163076	417314	3.15034	9.92467	26.6523	2.70472e-09
rs7219163	17	28210703	C	A	0.507388	-0.0326149	0.00827986	8.18013e-05	417314	-3.93906	15.5162	26.6484	2.71207e-09
rs3102561	17	28039786	C	T	0.507256	-0.032892	0.00827727	7.07441e-05	417314	-3.97377	15.7909	26.6453	2.71783e-09
rs2874505	17	28037923	C	T	0.507129	-0.0328904	0.00827921	7.10771e-05	417314	-3.97265	15.7819	26.6378	2.73209e-09
rs2628191	17	28051140	G	T	0.492744	0.0328798	0.00827732	7.11885e-05	417314	3.97228	15.779	26.6231	2.76011e-09
rs3102555	17	28044101	T	C	0.507201	-0.0328173	0.00827831	7.36258e-05	417314	-3.96425	15.7153	26.6149	2.77577e-09
rs3102562	17	28040403	T	C	0.507256	-0.032892	0.00827727	7.07441e-05	417314	-3.97377	15.7909	26.6118	2.78186e-09
rs8080078	17	28195773	T	C	0.508005	-0.0336254	0.00827964	4.88169e-05	417314	-4.06122	16.4935	26.5955	2.81345e-09
rs2854215	17	61943869	T	C	0.230578	-0.0354283	0.00986997	0.000331307	417314	-3.5895	12.8845	26.528	2.94852e-09
rs3115093	17	28039755	A	G	0.507319	-0.0326959	0.00827779	7.8206e-05	417314	-3.94983	15.6012	26.5212	2.96243e-09
rs7220892	17	61908316	A	G	0.230134	-0.0352063	0.00987384	0.000363011	417314	-3.56561	12.7136	26.5142	2.97689e-09
rs3102557	17	28042509	C	T	0.507256	-0.032892	0.00827727	7.07441e-05	417314	-3.97377	15.7909	26.4959	3.0149e-09
rs3833116	17	61774204	CT	C	0.22615	-0.0344886	0.00993342	0.000516642	417314	-3.47198	12.0546	26.4911	3.02493e-09
rs7209758	17	61913621	T	C	0.230134	-0.0352017	0.00987388	0.000363672	417314	-3.56513	12.7102	26.486	3.03576e-09
rs8083301	18	21078579	T	A	0.634425	-0.0283952	0.00860529	0.000967743	417314	-3.29974	10.8883	26.4696	3.07036e-09
rs9902761	17	62010627	G	A	0.22139	-0.0420541	0.0100305	2.75753e-05	417314	-4.19262	17.5781	26.4054	3.21031e-09
rs58841564	17	28063266	GA	G	0.492506	0.0328899	0.00827921	7.10968e-05	417314	3.97259	15.7815	26.3848	3.25665e-09
rs7209622	17	28256807	G	C	0.486831	-0.0328985	0.00829361	7.28669e-05	417314	-3.96673	15.7349	26.2552	3.56317e-09
rs11651693	17	61853326	G	A	0.253511	-0.0349377	0.00955819	0.000256915	417314	-3.65526	13.3609	26.2487	3.57939e-09
rs4795529	17	28443549	G	A	0.46301	-0.0316791	0.00832193	0.000140832	417314	-3.8067	14.491	26.1248	3.90109e-09
rs28664971	17	28437410	C	A	0.46277	-0.0315489	0.00831974	0.000149403	417314	-3.79205	14.3797	26.0882	4.00151e-09
rs192988621	17	66020620	T	C	0.24393	0.0315928	0.0096697	0.0010862	417314	3.2672	10.6746	26.071	4.0496e-09
rs145520076	17	66020611	A	G	0.243972	0.0316383	0.00966851	0.00106674	417314	3.2723	10.708	26.0529	4.10081e-09
rs12941382	17	28410124	C	T	0.536795	0.0316336	0.00831812	0.000142972	417314	3.80297	14.4626	26.0443	4.12541e-09
rs8075602	17	28433764	C	T	0.462752	-0.0315075	0.00831967	0.000152412	417314	-3.78711	14.3422	26.0425	4.13033e-09
rs9905950	17	28431198	C	T	0.46294	-0.031284	0.00831975	0.000169774	417314	-3.76021	14.1392	26.0391	4.14026e-09
rs189628481	17	66020618	T	C	0.24393	0.0315928	0.0096697	0.0010862	417314	3.2672	10.6746	26.0122	4.21829e-09
rs183763906	17	66020622	T	C	0.24393	0.0315928	0.0096697	0.0010862	417314	3.2672	10.6746	26.0122	4.21829e-09
rs200026262	17	66020623	G	A	0.24393	0.0315928	0.0096697	0.0010862	417314	3.2672	10.6746	26.0122	4.21829e-09
rs4461132	17	28423430	G	A	0.462936	-0.0312722	0.00831944	0.00017064	417314	-3.75893	14.1296	26.0014	4.24997e-09
rs11657081	17	61792339	T	C	0.228448	-0.0350904	0.00989922	0.000392971	417314	-3.54476	12.5654	25.9869	4.29317e-09
rs3936006	17	28257660	G	A	0.486857	-0.0324882	0.008291	8.91046e-05	417314	-3.91849	15.3546	25.936	4.44771e-09
rs11651289	17	62013474	T	C	0.218747	-0.0408198	0.010087	5.19254e-05	417314	-4.04677	16.3764	25.9079	4.5352e-09
rs7612999	3	35678337	A	G	0.231952	0.0359223	0.00978399	0.000241102	417314	3.67154	13.4802	25.8897	4.59301e-09
rs12951836	17	28410277	G	A	0.537139	0.0313967	0.00831849	0.000160439	417314	3.77433	14.2455	25.8885	4.59667e-09
rs3097118	17	27978466	T	C	0.481564	-0.0323139	0.00830272	9.94329e-05	417314	-3.89197	15.1474	25.871	4.65299e-09
rs12948898	17	28410324	A	G	0.53714	0.0313964	0.00831849	0.000160465	417314	3.77429	14.2453	25.8652	4.67189e-09
rs9915626	17	27997609	C	T	0.506209	-0.0321511	0.00827951	0.000103084	417314	-3.88321	15.0793	25.8484	4.72668e-09
rs7213076	17	28419428	A	G	0.537065	0.0312677	0.00831941	0.000171005	417314	3.7584	14.1256	25.8394	4.75631e-09
rs55669488	4	140943275	A	T	0.356519	-0.0278556	0.0087137	0.00138979	417314	-3.19676	10.2193	25.8391	4.75728e-09
rs9818103	3	35671945	G	A	0.231957	0.0358719	0.00978425	0.000246093	417314	3.66629	13.4417	25.8312	4.78332e-09
rs4310926	17	28433275	G	A	0.46275	-0.0315009	0.00831965	0.00015289	417314	-3.78633	14.3363	25.8137	4.84179e-09
rs7212292	17	28409264	C	T	0.53714	0.0313938	0.00831849	0.000160661	417314	3.77398	14.2429	25.8052	4.87052e-09
rs9867068	3	35674248	G	C	0.231989	0.0358477	0.00978414	0.000248445	417314	3.66386	13.4239	25.797	4.89828e-09
rs56369810	4	140943274	A	G	0.356519	-0.0278565	0.0087137	0.00138928	417314	-3.19686	10.2199	25.7926	4.91343e-09
rs2003476	19	18806668	C	T	0.495422	-0.027636	0.00829759	0.000866583	417314	-3.33061	11.0929	25.791	4.91899e-09
rs8073217	17	28164263	C	G	0.513565	-0.029638	0.00828353	0.000346306	417314	-3.57794	12.8017	25.7765	4.96882e-09
rs12474870	2	193920190	G	A	0.19128	-0.0381221	0.0106266	0.000333964	417314	-3.58742	12.8696	25.7564	5.03855e-09
rs12601647	17	28164953	G	C	0.505445	-0.0311247	0.00827956	0.000170439	417314	-3.75922	14.1317	25.7553	5.04248e-09
rs11080115	17	28408070	T	C	0.53714	0.0313918	0.00831849	0.00016082	417314	3.77374	14.2411	25.7482	5.06745e-09
rs12463586	2	193938403	G	T	0.191278	-0.0381072	0.0106266	0.000335738	417314	-3.58602	12.8595	25.7463	5.07392e-09
rs56166763	4	140943169	C	G	0.356207	-0.0278157	0.00871738	0.00141867	417314	-3.19083	10.1814	25.7394	5.09848e-09
rs12103671	17	28408217	T	C	0.53714	0.0313921	0.00831849	0.000160794	417314	3.77377	14.2414	25.734	5.11774e-09
rs9890747	17	28007442	G	A	0.506178	-0.0319881	0.00828135	0.000112155	417314	-3.86267	14.9202	25.7314	5.12701e-09
rs7217961	17	28403112	C	T	0.537141	0.0313783	0.00831851	0.000161875	417314	3.77211	14.2288	25.7284	5.13766e-09
rs7218379	17	28402737	T	C	0.537142	0.0313775	0.00831851	0.000161942	417314	3.77201	14.2281	25.7277	5.14001e-09
rs7213517	17	28401740	G	A	0.537147	0.0313716	0.0083186	0.000162424	417314	3.77126	14.2224	25.7226	5.15831e-09
rs10853136	17	28406018	T	C	0.537141	0.0313817	0.00831851	0.000161607	417314	3.77251	14.2319	25.7196	5.16908e-09
rs12952179	17	28412687	A	G	0.537105	0.0311026	0.00832005	0.000185285	417314	3.73827	13.9747	25.7185	5.17299e-09
rs78186330	17	66004715	A	G	0.238638	0.0295089	0.00974742	0.00246706	417314	3.02735	9.16488	25.7175	5.17675e-09
rs62407805	6	50945596	A	G	0.315476	0.0284781	0.00892312	0.00141537	417314	3.1915	10.1856	25.708	5.21092e-09
rs3733385	4	140951417	C	T	0.333789	-0.0315704	0.00887481	0.000374671	417314	-3.5573	12.6544	25.6365	5.47628e-09
rs9899520	17	65957568	G	A	0.758835	-0.0281105	0.00969928	0.00375301	417314	-2.8982	8.39959	25.6325	5.49135e-09
rs7219456	17	28374112	G	A	0.537994	0.0310854	0.00831977	0.000186728	417314	3.73633	13.9602	25.6275	5.51063e-09
rs11129657	3	35636709	C	T	0.220176	0.0340517	0.00995882	0.000627943	417314	3.41925	11.6913	25.6071	5.5893e-09
rs11868763	17	28395051	A	C	0.537222	0.031154	0.00831837	0.000180244	417314	3.7452	14.0266	25.5879	5.66424e-09
rs10490869	3	35635145	T	A	0.220091	0.0341864	0.0099593	0.000597792	417314	3.43261	11.7828	25.5043	6.00325e-09
rs3098950	17	27998385	T	C	0.50293	-0.0316074	0.00828269	0.000135584	417314	-3.81608	14.5625	25.4747	6.12804e-09
rs55896768	17	65913358	C	T	0.24237	0.0275308	0.00968369	0.0044691	417314	2.84301	8.08269	25.4265	6.33652e-09
rs79847714	2	193865203	C	T	0.228667	-0.0328899	0.00994425	0.000941586	417314	-3.30743	10.9391	25.3944	6.47945e-09
rs3110494	17	27976597	G	A	0.487427	-0.0318656	0.00829871	0.000123123	417314	-3.83983	14.7443	25.3487	6.68855e-09
rs7681179	4	45193147	T	C	0.153756	0.0429806	0.0114904	0.000183612	417314	3.74057	13.9918	25.3004	6.91718e-09
rs1912528	4	140945966	T	C	0.355701	-0.0276747	0.00872118	0.00150727	417314	-3.17327	10.0697	25.2881	6.97633e-09
rs62084697	17	66038556	A	G	0.239389	0.0289983	0.00972654	0.00286972	417314	2.98136	8.8885	25.2767	7.0318e-09
rs6504555	17	65940727	G	A	0.759074	-0.0280213	0.00970794	0.00389646	417314	-2.88643	8.33148	25.2716	7.0569e-09
rs6505141	17	27998187	A	T	0.503249	-0.0314738	0.00828327	0.000144881	417314	-3.79968	14.4376	25.2341	7.24334e-09
rs62086897	17	66008044	C	A	0.239728	0.0289108	0.00972679	0.0029559	417314	2.97229	8.83448	25.1729	7.55823e-09
rs2011732	17	61996499	A	C	0.213622	-0.0411599	0.0101933	5.39262e-05	417314	-4.03794	16.3049	25.1688	7.57991e-09
rs6062304	20	62351539	T	A	0.742435	0.0314354	0.00949952	0.000935772	417314	3.30916	10.9505	25.1467	7.69687e-09
rs62084694	17	66037594	T	G	0.239388	0.0289148	0.00972677	0.00295189	417314	2.9727	8.83696	25.1295	7.78962e-09
rs17314832	4	140946939	T	C	0.355463	-0.0275273	0.00872319	0.00160144	417314	-3.15565	9.9581	25.1292	7.79149e-09
rs7220004	17	28369548	T	G	0.536977	0.0304436	0.00831542	0.000251131	417314	3.6611	13.4037	25.1087	7.90302e-09
rs2359774	3	35675051	C	G	0.221191	0.035473	0.00994177	0.000359609	417314	3.56808	12.7312	25.1087	7.90312e-09
rs74354868	17	66045831	A	G	0.239405	0.0290148	0.00972632	0.00285319	417314	2.98312	8.89902	25.1064	7.9157e-09
rs4809327	20	62348190	T	C	0.742455	0.0314039	0.00950005	0.000947524	417314	3.30566	10.9274	25.0963	7.97151e-09
rs6011058	20	62356627	T	C	0.742436	0.0314353	0.00949952	0.000935793	417314	3.30915	10.9504	25.0808	8.05758e-09
rs8125514	20	62352637	A	G	0.742435	0.0314354	0.00949952	0.000935772	417314	3.30916	10.9505	25.0752	8.08955e-09
rs6011057	20	62354144	T	C	0.742435	0.0314354	0.00949952	0.000935772	417314	3.30916	10.9505	25.0752	8.08955e-09
rs35229997	17	66029590	G	T	0.239466	0.0290714	0.00970452	0.00273855	417314	2.99566	8.97395	25.0478	8.24493e-09
rs6062509	20	62362563	T	G	0.742367	0.0315964	0.0094988	0.000879893	417314	3.32636	11.0647	25.0435	8.26932e-09
rs6062506	20	62352389	G	T	0.742414	0.031449	0.00949802	0.000929245	417314	3.31111	10.9635	25.0422	8.27692e-09
rs3761123	20	62342468	A	G	0.742234	0.0315136	0.00950251	0.000912032	417314	3.31634	10.9981	25.0398	8.29063e-09
rs1811081	17	61996506	A	C	0.213635	-0.0411032	0.0101934	5.52243e-05	417314	-4.03233	16.2597	25.0267	8.36644e-09
rs1402671	4	140944844	C	A	0.356151	-0.0274534	0.00871784	0.00163772	417314	-3.14911	9.91687	25.026	8.37074e-09
rs6011066	20	62364180	A	G	0.742501	0.0313701	0.00950186	0.000961789	417314	3.30147	10.8997	25.0169	8.42389e-09
rs4077465	17	28300144	C	T	0.462246	-0.0308917	0.00831484	0.000203011	417314	-3.71525	13.8031	25.016	8.42912e-09
rs9897794	17	28296327	G	T	0.463141	-0.0302013	0.00831431	0.000280744	417314	-3.63245	13.1947	25.013	8.44658e-09
rs13094598	3	35734231	T	C	0.354511	-0.0338044	0.00869489	0.000101135	417314	-3.88785	15.1154	25.0125	8.44974e-09
rs12939344	17	28328819	C	G	0.536842	0.0302542	0.00831508	0.000274252	417314	3.63847	13.2385	25.0117	8.45432e-09
rs55866125	17	28312993	C	T	0.463079	-0.0301472	0.00831432	0.000287912	417314	-3.62594	13.1474	25.0037	8.50167e-09
rs12513045	4	140948095	C	T	0.355826	-0.0274013	0.00872058	0.00167718	417314	-3.14214	9.87306	24.9985	8.5323e-09
rs4791300	17	65930772	G	A	0.241903	0.0273817	0.00968955	0.00471487	417314	2.8259	7.98571	24.9911	8.57656e-09
rs12936302	17	28349476	A	G	0.536783	0.0302746	0.00831501	0.000271625	417314	3.64096	13.2566	24.9901	8.58244e-09
rs7225483	17	28341679	G	T	0.536848	0.030232	0.00831467	0.000276924	417314	3.63598	13.2204	24.9866	8.60333e-09
rs12944395	17	28323499	G	A	0.536903	0.0303297	0.00831506	0.000264734	417314	3.64756	13.3047	24.9707	8.69891e-09
rs62084703	17	66043384	T	C	0.239388	0.0289148	0.00972677	0.00295189	417314	2.9727	8.83696	24.9633	8.74364e-09
rs4547389	17	28364768	C	T	0.536883	0.0302458	0.00831461	0.000275112	417314	3.63767	13.2326	24.9591	8.76904e-09
rs9900974	17	28364456	T	C	0.536883	0.0302458	0.00831461	0.000275112	417314	3.63767	13.2326	24.948	8.83729e-09
rs17314804	4	140946828	T	C	0.355447	-0.0273226	0.00872307	0.00173484	417314	-3.13222	9.81082	24.9426	8.87035e-09
rs13097918	3	35676330	A	T	0.221269	0.0356939	0.00994249	0.000330636	417314	3.59004	12.8884	24.9389	8.89316e-09
rs11653805	17	28378276	T	C	0.536883	0.0302459	0.00831461	0.000275106	417314	3.63768	13.2327	24.9314	8.94015e-09
rs4809221	20	62372706	A	G	0.742565	0.0311047	0.00950424	0.00106517	417314	3.27272	10.7107	24.9283	8.95939e-09
rs7225686	17	28356744	A	C	0.536883	0.0302458	0.00831461	0.000275112	417314	3.63767	13.2326	24.9229	8.9928e-09
rs4528633	17	28356136	T	C	0.536828	0.0302429	0.00831532	0.000275823	417314	3.63701	13.2278	24.9184	9.0211e-09
rs3098949	17	27978694	T	C	0.476337	-0.0347204	0.00830968	2.93691e-05	417314	-4.17831	17.4583	24.9007	9.13296e-09
rs4809328	20	62348327	T	C	0.740333	0.0318482	0.00947456	0.000775372	417314	3.36144	11.2993	24.8942	9.17434e-09
rs6062504	20	62348907	G	A	0.740396	0.0318386	0.00947384	0.000777499	417314	3.36069	11.2942	24.8886	9.21022e-09
rs7218113	17	28372130	G	A	0.536883	0.0302458	0.00831461	0.000275112	417314	3.63767	13.2326	24.8699	9.33017e-09
rs13097782	3	35739575	T	C	0.354527	-0.033703	0.00869283	0.000105709	417314	-3.8771	15.0319	24.8606	9.39093e-09
rs4791299	17	65930937	G	A	0.241858	0.0272357	0.0096954	0.00496752	417314	2.80914	7.89125	24.8428	9.50787e-09
rs4375718	17	28363642	T	C	0.536696	0.0301449	0.00831586	0.000288968	417314	3.62499	13.1405	24.836	9.55283e-09
rs72913721	2	193859247	G	A	0.228726	-0.032194	0.00994485	0.00120684	417314	-3.23725	10.4798	24.8349	9.56062e-09
rs7224199	17	28523726	T	G	0.445601	-0.0323632	0.00834276	0.000104802	417314	-3.8792	15.0482	24.8345	9.56272e-09
rs1470560	3	35670150	A	G	0.339056	0.0269105	0.00876519	0.00213949	417314	3.07016	9.42586	24.8245	9.62998e-09
rs1562502	3	35735596	T	C	0.354513	-0.0337255	0.00869448	0.000104906	417314	-3.87896	15.0463	24.8241	9.63212e-09
rs7221154	17	28505024	A	G	0.445605	-0.0321792	0.00834734	0.00011572	417314	-3.85502	14.8612	24.8209	9.65359e-09
rs1470557	3	35668737	T	C	0.339028	0.0269574	0.00876524	0.00210155	417314	3.07549	9.45863	24.8177	9.67514e-09
rs8078638	17	28290358	G	A	0.463118	-0.030006	0.00831411	0.000307319	417314	-3.60905	13.0252	24.8098	9.72894e-09
rs13062093	3	35667057	G	T	0.338963	0.0268714	0.00876453	0.00216995	417314	3.06593	9.3999	24.8086	9.73682e-09
rs1532042	17	28504389	T	G	0.445473	-0.0321875	0.00834558	0.000114868	417314	-3.85683	14.8752	24.8052	9.75961e-09
rs7216487	17	28502642	A	C	0.445458	-0.0321793	0.00834545	0.000115303	417314	-3.85591	14.868	24.8002	9.79406e-09
rs7216494	17	28502651	G	C	0.445458	-0.0321793	0.00834545	0.0001153	417314	-3.85591	14.868	24.8002	9.79406e-09
rs4790981	17	65921834	G	A	0.241626	0.027201	0.00969585	0.00502505	417314	2.80543	7.87042	24.7929	9.84346e-09
rs7212162	17	28321328	A	T	0.463104	-0.0301753	0.00831464	0.000284328	417314	-3.62918	13.1709	24.7924	9.84699e-09
rs9875164	3	35671555	C	T	0.338969	0.0269239	0.00876445	0.00212672	417314	3.07194	9.43684	24.7891	9.86955e-09
rs11867401	17	65947970	A	G	0.757418	-0.0269186	0.00968452	0.0054434	417314	-2.77955	7.72589	24.7878	9.87847e-09
rs9908901	17	28469713	A	G	0.445443	-0.0321368	0.00834566	0.000117771	417314	-3.85072	14.828	24.7756	9.96282e-09
rs7642749	3	35668889	T	C	0.338949	0.0269058	0.00876486	0.0021425	417314	3.06974	9.42327	24.7713	9.99265e-09
rs6505163	17	28462510	G	C	0.445462	-0.0321312	0.00834579	0.000118125	417314	-3.84999	14.8224	24.7709	9.99546e-09
rs6062510	20	62372148	C	G	0.742609	0.0311067	0.0095034	0.00106331	417314	3.27322	10.714	24.7671	1.00219e-08
rs7221417	17	28517367	G	A	0.445497	-0.0323403	0.00834372	0.000106184	417314	-3.876	15.0234	24.7639	1.00446e-08
rs8074028	17	28461687	C	T	0.445459	-0.0321201	0.00834575	0.000118754	417314	-3.84868	14.8123	24.7625	1.00543e-08
rs9898353	17	28451865	C	T	0.445412	-0.0320931	0.00834645	0.000120492	417314	-3.84512	14.7849	24.7618	1.00593e-08
rs28792710	17	28450015	C	T	0.445456	-0.0321147	0.00834578	0.000119075	417314	-3.84802	14.8072	24.7612	1.00635e-08
rs55633288	17	28368196	A	G	0.537103	0.0300576	0.008316	0.000301002	417314	3.61443	13.0641	24.7609	1.00651e-08
rs6505148	17	28289818	T	C	0.463049	-0.0300882	0.00831443	0.000295985	417314	-3.61879	13.0957	24.7492	1.01474e-08
rs9891999	17	28493805	G	A	0.44545	-0.0321626	0.00834552	0.00011626	417314	-3.85388	14.8524	24.7476	1.01585e-08
rs4343581	3	35668557	C	T	0.338959	0.0268942	0.00876435	0.00215075	417314	3.06859	9.41625	24.7394	1.02171e-08
rs62084692	17	66035844	T	C	0.239838	0.0288265	0.00972168	0.0030251	417314	2.96518	8.79227	24.7375	1.02303e-08
rs9913074	17	28481199	C	T	0.445585	-0.0321002	0.00834714	0.000120232	417314	-3.84565	14.789	24.7371	1.0233e-08
rs6504573	17	66015963	C	T	0.672383	-0.0285436	0.00884458	0.00124991	417314	-3.22724	10.4151	24.737	1.02343e-08
rs62084689	17	66035289	C	T	0.239853	0.0286948	0.00972176	0.00316126	417314	2.95161	8.71197	24.7346	1.02508e-08
rs4809330	20	62349586	G	A	0.74042	0.0317957	0.00947349	0.000789987	417314	3.35628	11.2646	24.7343	1.02529e-08
rs72915655	2	194001113	C	T	0.161643	-0.0386439	0.0113668	0.000674559	417314	-3.39972	11.5581	24.7342	1.02541e-08
rs7212532	17	28291505	G	T	0.463098	-0.0300638	0.00831448	0.000299385	417314	-3.61584	13.0743	24.7235	1.03308e-08
rs78496681	17	66045163	CA	C	0.239606	0.0286811	0.00972474	0.003185	417314	2.94929	8.69832	24.7147	1.03936e-08
rs12451122	17	28486376	G	T	0.445809	-0.0321053	0.00834582	0.000119638	417314	-3.84687	14.7984	24.7144	1.03962e-08
rs6504572	17	66015861	C	T	0.672386	-0.0284891	0.00884471	0.00127732	417314	-3.22103	10.3751	24.7117	1.04153e-08
rs8080343	17	28456758	T	C	0.445458	-0.0321207	0.00834575	0.000118722	417314	-3.84875	14.8129	24.7072	1.04486e-08
rs4598962	17	28293948	G	C	0.46308	-0.030037	0.00831429	0.000303026	417314	-3.6127	13.0516	24.702	1.04863e-08
rs9900112	17	28282910	A	T	0.463069	-0.0300611	0.00831422	0.000299626	417314	-3.61562	13.0727	24.6998	1.05019e-08
rs4470197	17	28464474	C	T	0.445598	-0.0321184	0.00834579	0.000118864	417314	-3.84846	14.8106	24.6982	1.05141e-08
rs2315007	20	62343845	C	T	0.74038	0.0318421	0.00947401	0.00077664	417314	3.36099	11.2963	24.696	1.05299e-08
rs4795537	17	28508908	G	A	0.445567	-0.0323581	0.0083434	0.000105194	417314	-3.87829	15.0411	24.6926	1.05546e-08
rs7211246	17	28485762	G	A	0.44546	-0.0320267	0.00834567	0.000124283	417314	-3.83752	14.7266	24.6819	1.06336e-08
rs34813479	17	66011057	G	A	0.672361	-0.0284541	0.00884494	0.00129545	417314	-3.21699	10.349	24.6807	1.06423e-08
rs62086901	17	66012211	C	G	0.672361	-0.0284541	0.00884494	0.00129545	417314	-3.21699	10.349	24.6807	1.06423e-08
rs56382980	17	28281437	G	A	0.463067	-0.0300931	0.00831421	0.000295202	417314	-3.61948	13.1006	24.6651	1.07584e-08
rs9845271	3	35669724	A	G	0.339146	0.0268186	0.00876649	0.00221917	417314	3.05922	9.35881	24.6638	1.07684e-08
rs34323226	17	28517454	T	C	0.445333	-0.0326894	0.00834351	8.93079e-05	417314	-3.91794	15.3503	24.6612	1.07878e-08
rs17471212	4	45191317	G	A	0.153904	0.0420774	0.0114771	0.000246184	417314	3.6662	13.4411	24.6461	1.09022e-08
rs71658797	1	77967507	A	T	0.129511	0.0374809	0.0122719	0.00225658	417314	3.05421	9.32817	24.6361	1.09778e-08
rs1367085	18	21079654	C	T	0.450248	-0.0232305	0.00836286	0.00547255	417314	-2.77782	7.71627	24.6358	1.09799e-08
rs2315008	20	62343956	G	T	0.74077	0.0317877	0.00949187	0.000811223	417314	3.34894	11.2154	24.6203	1.10995e-08
rs11654983	17	28370042	C	A	0.536879	0.0298706	0.00831647	0.000328488	417314	3.59174	12.9006	24.6137	1.115e-08
rs55946717	20	62363869	A	G	0.740658	0.0308371	0.00951524	0.00119187	417314	3.24081	10.5029	24.6096	1.11821e-08
rs4325622	17	28526475	C	T	0.44559	-0.0323802	0.00834276	0.000103927	417314	-3.88123	15.064	24.5486	1.16671e-08
rs7226121	17	28208125	A	C	0.489696	-0.0299504	0.00828226	0.000298944	417314	-3.61621	13.077	24.5453	1.16937e-08
rs41298344	20	62294045	A	C	0.040841	-0.0850086	0.021636	8.52864e-05	417314	-3.92903	15.4373	24.5365	1.17653e-08
rs3787088	20	62316634	G	T	0.738926	0.0344482	0.00947897	0.000278875	417314	3.63417	13.2072	24.5333	1.1792e-08
rs4592712	17	28466824	C	T	0.445291	-0.0322377	0.00834824	0.000112639	417314	-3.86162	14.9121	24.5324	1.17987e-08
rs1906450	17	28515744	T	A	0.445479	-0.0325164	0.00834442	9.74788e-05	417314	-3.89678	15.1849	24.5251	1.18595e-08
rs12489148	3	35777848	A	C	0.351566	-0.0339372	0.00872115	9.96827e-05	417314	-3.89137	15.1427	24.511	1.19763e-08
rs3813034	17	28524804	C	A	0.44559	-0.0323855	0.00834271	0.000103645	417314	-3.88189	15.0691	24.5024	1.20479e-08
rs12449783	17	28527653	C	A	0.445593	-0.0324034	0.00834495	0.000103179	417314	-3.883	15.0777	24.4877	1.21716e-08
rs62084681	17	66030992	A	G	0.239716	0.0285016	0.00972433	0.00337917	417314	2.93096	8.59051	24.4703	1.23201e-08
rs8075764	17	66033109	A	C	0.239716	0.0285016	0.00972433	0.00337917	417314	2.93096	8.59051	24.4703	1.23201e-08
rs10490871	3	35667761	G	A	0.33918	0.0266449	0.008763	0.00236097	417314	3.04061	9.24533	24.4688	1.23325e-08
rs2197728	3	35638268	T	C	0.221632	0.0333291	0.00994035	0.000799669	417314	3.35291	11.242	24.4627	1.23857e-08
rs4795521	17	28149485	G	T	0.491493	-0.0336596	0.00828002	4.79988e-05	417314	-4.06516	16.5255	24.4626	1.23862e-08
rs147546141	3	35655098	C	G	0.221725	0.0335047	0.00993971	0.000749532	417314	3.37079	11.3622	24.4597	1.24113e-08
rs13078110	3	35661187	T	C	0.221745	0.0334177	0.00993885	0.000772894	417314	3.36233	11.3053	24.4571	1.24335e-08
rs1470559	3	35670105	A	G	0.339182	0.0265009	0.00876332	0.00249402	417314	3.02407	9.145	24.4518	1.24793e-08
rs35659820	17	28534531	C	G	0.398207	-0.0324597	0.00850373	0.000135024	417314	-3.81711	14.5704	24.4485	1.25081e-08
rs1906451	17	28515479	G	A	0.445587	-0.032392	0.00834268	0.000103307	417314	-3.88269	15.0752	24.4393	1.25887e-08
rs55816036	17	28466816	A	G	0.445291	-0.0322378	0.00834824	0.000112634	417314	-3.86163	14.9122	24.4207	1.27528e-08
rs17825877	17	28515188	T	C	0.445585	-0.0323872	0.00834274	0.000103567	417314	-3.88208	15.0706	24.4148	1.28053e-08
rs1972305	17	28533880	C	T	0.398202	-0.032472	0.00850272	0.000133986	417314	-3.81901	14.5849	24.4146	1.28068e-08
rs59956089	17	65960854	C	T	0.247917	0.0272655	0.00962213	0.00460246	417314	2.83362	8.02943	24.4136	1.28162e-08
rs4533341	17	28495672	G	T	0.445452	-0.0321695	0.0083455	0.000115867	417314	-3.85471	14.8588	24.4122	1.28283e-08
rs2054846	17	28507693	A	G	0.445588	-0.0323994	0.00834374	0.000103143	417314	-3.88308	15.0783	24.4113	1.28362e-08
rs17240372	5	42898839	G	A	0.523697	-0.0347436	0.00839333	3.48177e-05	417314	-4.13943	17.1349	24.4102	1.28463e-08
rs34698290	17	28500465	G	A	0.44546	-0.0321881	0.00834548	0.000114813	417314	-3.85695	14.8761	24.4087	1.28593e-08
rs56326816	17	28492805	T	C	0.445447	-0.0321611	0.00834554	0.000116356	417314	-3.85369	14.8509	24.4086	1.28601e-08
rs1979572	17	28511978	A	G	0.445583	-0.0323835	0.00834279	0.000103765	417314	-3.88162	15.0669	24.4059	1.28845e-08
rs12602065	17	28482488	C	A	0.445398	-0.0321661	0.00834609	0.000116188	417314	-3.85403	14.8536	24.405	1.28931e-08
rs12450441	17	28495021	A	G	0.445452	-0.0321697	0.00834551	0.000115856	417314	-3.85473	14.859	24.4035	1.29061e-08
rs7223645	17	28491029	T	A	0.445448	-0.0321625	0.00834552	0.000116268	417314	-3.85386	14.8523	24.401	1.29291e-08
rs7214119	17	66032298	A	G	0.239696	0.0284205	0.00972492	0.00347296	417314	2.92244	8.54066	24.3992	1.29449e-08
rs62068629	17	28187596	C	G	0.491861	-0.033796	0.00828026	4.47435e-05	417314	-4.08151	16.6588	24.3984	1.29522e-08
rs7226002	17	66030835	C	T	0.239715	0.0284181	0.00972456	0.00347456	417314	2.9223	8.53985	24.398	1.29553e-08
rs4381649	17	28509602	T	G	0.445571	-0.0323631	0.00834327	0.000104908	417314	-3.87895	15.0462	24.398	1.29555e-08
rs4356528	17	28489670	G	A	0.445448	-0.0321624	0.00834552	0.000116273	417314	-3.85385	14.8522	24.3979	1.29562e-08
rs61014003	17	28485233	G	A	0.445448	-0.0321624	0.00834551	0.000116273	417314	-3.85386	14.8522	24.395	1.29824e-08
rs62070344	17	28476997	G	C	0.445443	-0.0321407	0.00834562	0.000117536	417314	-3.85121	14.8318	24.39	1.3028e-08
rs1128156	17	28513176	A	G	0.445585	-0.032388	0.00834275	0.000103529	417314	-3.88217	15.0713	24.3887	1.30398e-08
rs4343336	17	28488236	C	A	0.445424	-0.0321579	0.00834579	0.00011659	417314	-3.85319	14.8471	24.382	1.31008e-08
rs35986887	17	28507416	T	C	0.44555	-0.0323319	0.00834389	0.00010666	417314	-3.87492	15.015	24.3777	1.31396e-08
rs60694493	17	28473256	G	A	0.445443	-0.0321382	0.00834566	0.000117687	417314	-3.85089	14.8293	24.3674	1.32341e-08
rs55748380	17	28469782	G	T	0.445443	-0.0321368	0.00834566	0.000117771	417314	-3.85072	14.828	24.3664	1.32439e-08
rs56195309	17	28453753	A	G	0.445454	-0.0321144	0.0083458	0.000119102	417314	-3.84797	14.8069	24.349	1.34052e-08
rs6766511	3	35659344	G	T	0.324596	0.0264367	0.00886857	0.00287362	417314	2.98094	8.88602	24.3477	1.34175e-08
rs61240589	17	28449035	T	G	0.445456	-0.0321146	0.00834578	0.000119086	417314	-3.848	14.8071	24.3463	1.34306e-08
rs13084607	3	35777793	C	G	0.353382	-0.033685	0.00870892	0.000109789	417314	-3.86787	14.9604	24.3449	1.34437e-08
rs62070337	17	28466257	A	G	0.445459	-0.0321213	0.00834573	0.000118681	417314	-3.84883	14.8135	24.3397	1.34916e-08
rs8067580	17	28471248	T	C	0.44517	-0.0320791	0.00834901	0.000121907	417314	-3.84226	14.763	24.3392	1.34965e-08
rs4473252	17	28454423	C	G	0.445457	-0.0321164	0.00834577	0.000118979	417314	-3.84822	14.8088	24.3359	1.35276e-08
rs60176674	17	28479854	C	T	0.445266	-0.0321253	0.00835158	0.000119762	417314	-3.84661	14.7964	24.3316	1.35683e-08
rs10445384	17	28182685	C	T	0.492131	-0.0334915	0.00827627	5.19469e-05	417314	-4.04669	16.3757	24.3236	1.36444e-08
rs10445400	17	28183059	G	A	0.492334	-0.0334822	0.00827895	5.24904e-05	417314	-4.04426	16.356	24.312	1.37543e-08
rs3794808	17	28531793	T	C	0.40721	-0.0317457	0.00846299	0.000176048	417314	-3.75112	14.0709	24.31	1.37738e-08
rs55744550	17	28475729	A	G	0.445429	-0.0320313	0.00834744	0.000124417	417314	-3.83726	14.7246	24.3046	1.38256e-08
rs34759087	3	49162284	T	C	0.161993	-0.034529	0.0113966	0.0024476	417314	-3.02976	9.17947	24.2951	1.3917e-08
rs77536355	17	66028231	A	T	0.239666	0.0281791	0.00972649	0.00376565	417314	2.89715	8.39348	24.2894	1.39724e-08
rs3214910	17	28072848	ACT	A	0.507314	0.0338167	0.00827857	4.41052e-05	417314	4.08485	16.686	24.2839	1.40263e-08
rs34433787	17	28496780	A	T	0.445366	-0.0321816	0.00834692	0.000115489	417314	-3.85551	14.8649	24.2791	1.4073e-08
rs1042173	17	28525011	C	A	0.4456	-0.0323908	0.00834261	0.000103359	417314	-3.88257	15.0744	24.2787	1.40773e-08
rs7222685	17	28496430	T	A	0.445452	-0.0321677	0.0083455	0.000115966	417314	-3.8545	14.8571	24.2728	1.41354e-08
rs4429345	17	28458105	G	A	0.445332	-0.0321503	0.00834821	0.00011756	417314	-3.85116	14.8314	24.2664	1.41978e-08
rs3787089	20	62316630	T	C	0.738962	0.0344147	0.00947996	0.000283139	417314	3.63026	13.1788	24.2513	1.43483e-08
rs11080120	17	28507021	A	C	0.445532	-0.0323004	0.00834438	0.000108428	417314	-3.87092	14.984	24.2463	1.43976e-08
rs2729435	17	28121532	C	T	0.507974	0.0334101	0.00828043	5.46424e-05	417314	4.03483	16.2798	24.2337	1.45248e-08
rs9330556	17	66069898	G	T	0.294187	0.0301839	0.0091202	0.000934415	417314	3.30957	10.9532	24.2304	1.45587e-08
rs4794861	17	28183174	C	A	0.492349	-0.0335286	0.00827907	5.12613e-05	417314	-4.0498	16.4009	24.2274	1.45882e-08
rs62068621	17	28170382	G	A	0.49194	-0.0334797	0.00827986	5.26575e-05	417314	-4.04351	16.35	24.227	1.45929e-08
rs73082357	3	49083566	A	G	0.161856	-0.0348212	0.0113931	0.00224053	417314	-3.05634	9.34122	24.2181	1.46837e-08
rs62068625	17	28176581	A	G	0.491916	-0.0334987	0.0082798	5.21375e-05	417314	-4.04583	16.3688	24.2037	1.48312e-08
rs8114049	20	62310806	T	C	0.738543	0.0347051	0.0094735	0.000248897	417314	3.66339	13.4204	24.1969	1.49019e-08
rs8067576	17	28444254	A	T	0.44584	-0.0318744	0.00834494	0.00013366	417314	-3.81961	14.5894	24.186	1.5015e-08
rs55758314	17	28173978	C	T	0.491964	-0.0334693	0.00827948	5.28969e-05	417314	-4.04244	16.3413	24.1834	1.50423e-08
rs1842026	17	28188111	T	C	0.491948	-0.0334986	0.00827951	5.21063e-05	417314	-4.04596	16.3698	24.1828	1.50488e-08
rs57037139	17	28173283	T	C	0.491962	-0.0334604	0.00827946	5.31386e-05	417314	-4.04137	16.3327	24.1801	1.50766e-08
rs7210991	17	28190961	C	T	0.491869	-0.0334843	0.00827977	5.25218e-05	417314	-4.04411	16.3548	24.1779	1.51e-08
rs12051834	17	28192785	T	C	0.491948	-0.033497	0.00827956	5.21567e-05	417314	-4.04575	16.3681	24.1753	1.51276e-08
rs4474741	17	28148117	T	C	0.491493	-0.0336602	0.00828001	4.79844e-05	417314	-4.06524	16.5261	24.164	1.52465e-08
rs17226179	17	28168573	C	T	0.49198	-0.0334814	0.00827942	5.25606e-05	417314	-4.04393	16.3534	24.1551	1.53412e-08
rs34290943	3	49161660	C	T	0.161966	-0.0345151	0.0113988	0.00246207	417314	-3.02796	9.16854	24.1518	1.53772e-08
rs1038089	17	28178724	T	A	0.491955	-0.0334998	0.00827966	5.20919e-05	417314	-4.04604	16.3704	24.1491	1.54057e-08
rs72913737	2	193886449	T	C	0.21522	-0.0330943	0.0101563	0.00112011	417314	-3.2585	10.6178	24.1264	1.56508e-08
rs12602426	17	28158815	C	T	0.491961	-0.0334778	0.0082795	5.26672e-05	417314	-4.04346	16.3495	24.1244	1.56727e-08
rs10853135	17	28188675	A	G	0.491948	-0.0334981	0.00827951	5.21207e-05	417314	-4.0459	16.3693	24.1204	1.57164e-08
rs143171929	3	49182321	TG	T	0.162249	-0.0348597	0.0113916	0.00221253	417314	-3.06012	9.36435	24.1151	1.57745e-08
rs4809329	20	62348460	T	C	0.738273	0.0307604	0.00944795	0.00113084	417314	3.25578	10.6001	24.1116	1.58129e-08
rs79999613	17	28278549	A	T	0.469927	-0.033331	0.00830632	6.00219e-05	417314	-4.01273	16.102	24.1098	1.5833e-08
rs56088359	17	28173659	G	A	0.491953	-0.0334998	0.00827951	5.20763e-05	417314	-4.04611	16.371	24.0999	1.5942e-08
rs769668	4	140858717	C	T	0.338045	-0.0240156	0.00882292	0.00648963	417314	-2.72196	7.40904	24.0986	1.59568e-08
rs57411618	17	28273052	G	A	0.467231	-0.0330135	0.00830792	7.07522e-05	417314	-3.97374	15.7906	24.0944	1.60035e-08
rs2054847	17	28532013	A	G	0.40267	-0.0320214	0.00848463	0.00016062	417314	-3.77405	14.2434	24.0763	1.62062e-08
rs7222308	17	28277041	C	T	0.467232	-0.0330197	0.00830786	7.05229e-05	417314	-3.97451	15.7968	24.0748	1.62232e-08
rs78154346	17	28169493	T	C	0.49138	-0.0336583	0.00828519	4.85568e-05	417314	-4.06247	16.5036	24.0689	1.62902e-08
rs2617881	17	28063275	T	A	0.507082	0.0337061	0.00828178	4.70316e-05	417314	4.06991	16.5642	24.0637	1.63496e-08
rs12601963	17	28246358	G	A	0.49199	-0.0335666	0.00828086	5.04522e-05	417314	-4.05352	16.431	24.0635	1.63515e-08
rs9915270	17	28146068	T	C	0.491814	-0.0333349	0.00827954	5.66892e-05	417314	-4.02618	16.2101	24.0583	1.64102e-08
rs2729450	17	28088459	C	T	0.507326	0.0334973	0.00827872	5.20571e-05	417314	4.04619	16.3717	24.0446	1.65677e-08
rs55655651	17	28244286	A	T	0.491988	-0.0335602	0.00828087	5.06221e-05	417314	-4.05274	16.4247	24.0431	1.65847e-08
rs78807522	3	49056150	A	C	0.161587	-0.034871	0.0114009	0.00222362	417314	-3.05862	9.35515	24.0298	1.6739e-08
rs3087143	3	35670161	CAT	C	0.339185	0.0266159	0.00876319	0.00238759	417314	3.03724	9.22482	24.0282	1.67578e-08
rs17631783	17	61687600	T	C	0.228103	-0.0333681	0.00992491	0.000773642	417314	-3.36206	11.3034	24.0276	1.6765e-08
rs2628176	17	28139292	T	A	0.50846	0.033189	0.00828181	6.13734e-05	417314	4.00746	16.0597	24.0263	1.67801e-08
rs2729449	17	28089751	C	T	0.50732	0.0335097	0.00827875	5.17297e-05	417314	4.04768	16.3837	24.0162	1.68985e-08
rs41309367	20	62309554	T	C	0.738455	0.0346468	0.00946607	0.000252116	417314	3.6601	13.3964	24.0064	1.70148e-08
rs62068620	17	28167674	T	A	0.492039	-0.0335416	0.00828041	5.10611e-05	417314	-4.05072	16.4083	24.0063	1.70153e-08
rs55974138	17	28215546	G	A	0.491945	-0.0334874	0.00827961	5.24192e-05	417314	-4.04456	16.3585	23.9884	1.72284e-08
rs1788760	18	21137442	G	A	0.654658	-0.0271716	0.00869594	0.00178025	417314	-3.12463	9.76332	23.9871	1.72449e-08
rs62070267	17	28242925	A	G	0.491999	-0.0335605	0.00828097	5.06232e-05	417314	-4.05273	16.4246	23.9747	1.73934e-08
rs76515799	17	28169491	G	A	0.491446	-0.033387	0.00828523	5.5847e-05	417314	-4.0297	16.2385	23.9719	1.74283e-08
rs7210152	17	28065279	C	T	0.507423	0.0337002	0.00827877	4.6877e-05	417314	4.07068	16.5704	23.9593	1.75816e-08
rs74715904	4	45178081	G	A	0.153021	0.04269	0.011565	0.0002231	417314	3.69131	13.6258	23.9591	1.75836e-08
rs11706708	3	35699022	T	C	0.185364	0.0362251	0.0105923	0.000626325	417314	3.41995	11.696	23.9503	1.76914e-08
rs59420007	17	28196114	C	T	0.492052	-0.0333185	0.00828081	5.73205e-05	417314	-4.02358	16.1892	23.9503	1.76917e-08
rs2729451	17	28131334	C	T	0.508221	0.0332488	0.00827941	5.92325e-05	417314	4.01584	16.127	23.9443	1.77664e-08
rs73082363	3	49130378	C	T	0.162075	-0.0347824	0.0113963	0.00227269	417314	-3.05208	9.31518	23.9335	1.79006e-08
rs2628170	17	28056612	A	T	0.507326	0.033789	0.00827844	4.47332e-05	417314	4.08157	16.6592	23.9327	1.79103e-08
rs12452201	17	28214173	C	G	0.492007	-0.0334737	0.0082804	5.28798e-05	417314	-4.04252	16.342	23.9299	1.79453e-08
rs4533340	17	28277951	C	G	0.467131	-0.0331065	0.00830933	6.7694e-05	417314	-3.98426	15.8743	23.9268	1.79832e-08
rs62070266	17	28235987	C	T	0.492006	-0.0334357	0.00828079	5.39697e-05	417314	-4.03774	16.3034	23.9263	1.79896e-08
rs2321493	17	28230359	C	T	0.49195	-0.0334573	0.00827981	5.32623e-05	417314	-4.04083	16.3283	23.926	1.79932e-08
rs4678786	3	35654134	C	T	0.324399	0.0259814	0.00886992	0.00339883	417314	2.92916	8.57997	23.9229	1.80327e-08
rs12452288	17	28235220	G	A	0.492006	-0.0334357	0.00828079	5.39697e-05	417314	-4.03774	16.3034	23.9201	1.80673e-08
rs62068617	17	28144728	G	A	0.491739	-0.0332844	0.0082798	5.8209e-05	417314	-4.01995	16.16	23.9072	1.82313e-08
rs4294865	17	28205736	A	G	0.491946	-0.033491	0.00827957	5.23191e-05	417314	-4.04502	16.3622	23.9012	1.83065e-08
rs58575982	17	28221776	T	A	0.491959	-0.0335008	0.00827983	5.20835e-05	417314	-4.04607	16.3707	23.8982	1.83456e-08
rs2628165	17	28121166	A	G	0.507957	0.033465	0.00827975	5.30445e-05	417314	4.04179	16.3361	23.8977	1.83523e-08
rs6504571	17	66012909	A	G	0.66714	-0.0279308	0.00880895	0.00152062	417314	-3.17073	10.0535	23.8803	1.85761e-08
rs7625602	3	35682674	A	C	0.185397	0.0359615	0.0105916	0.000685599	417314	3.39528	11.528	23.8794	1.85872e-08
rs62070270	17	28263980	G	A	0.467328	-0.0330359	0.00830936	7.01601e-05	417314	-3.97575	15.8066	23.8757	1.86346e-08
rs6505147	17	28275095	T	C	0.467229	-0.0330122	0.00830793	7.08027e-05	417314	-3.97358	15.7893	23.8597	1.88441e-08
rs4808153	19	18831697	G	C	0.528676	-0.0250521	0.00828695	0.00250219	417314	-3.02308	9.139	23.8554	1.88999e-08
rs140701	17	28538532	T	C	0.397269	-0.0316058	0.00851454	0.000205646	417314	-3.71198	13.7788	23.8491	1.89831e-08
rs4678789	3	35695512	C	T	0.185445	0.0358897	0.0105888	0.000700438	417314	3.3894	11.488	23.8317	1.92143e-08
rs62070263	17	28231604	T	C	0.491952	-0.0334655	0.00827977	5.30335e-05	417314	-4.04184	16.3365	23.8236	1.93231e-08
rs75204514	17	28226832	G	A	0.491954	-0.0335129	0.00827977	5.17535e-05	417314	-4.04756	16.3828	23.8232	1.93281e-08
rs6788752	3	35687209	A	T	0.185405	0.0359455	0.0105914	0.000689239	417314	3.39384	11.5181	23.8205	1.93651e-08
rs880749	17	28059970	C	T	0.507438	0.0337146	0.0082786	4.65104e-05	417314	4.0725	16.5853	23.814	1.94532e-08
rs11129660	3	35695961	T	C	0.185244	0.0363533	0.0105946	0.000600731	417314	3.4313	11.7739	23.8112	1.94904e-08
rs3092	3	35684169	C	T	0.185404	0.035946	0.0105915	0.000689144	417314	3.39385	11.5182	23.7994	1.96518e-08
rs34041533	3	35686326	G	A	0.185404	0.0359458	0.0105915	0.000689192	417314	3.39383	11.5181	23.7993	1.96536e-08
rs2617875	17	28090024	G	T	0.50732	0.0335098	0.00827875	5.17261e-05	417314	4.04769	16.3838	23.7992	1.96549e-08
rs6799641	3	35686732	T	A	0.185405	0.0359442	0.0105915	0.000689573	417314	3.39368	11.5171	23.7982	1.96681e-08
rs55887213	17	28233760	T	C	0.492006	-0.0334357	0.00828079	5.39697e-05	417314	-4.03774	16.3034	23.7964	1.96931e-08
rs2617880	17	28106118	G	A	0.508175	0.0332138	0.00828024	6.0406e-05	417314	4.01121	16.0898	23.7876	1.98144e-08
rs12496573	3	35691151	A	G	0.185209	0.0363844	0.0105972	0.000596101	417314	3.4334	11.7882	23.7829	1.98792e-08
rs11871722	17	61675576	T	C	0.227893	-0.0331741	0.00993258	0.000838012	417314	-3.33993	11.1551	23.7826	1.98826e-08
rs7210288	17	28243473	G	T	0.491994	-0.0335467	0.00828091	5.098e-05	417314	-4.05109	16.4113	23.7699	2.00595e-08
rs7222842	17	28246943	T	C	0.492001	-0.0335064	0.00828107	5.20667e-05	417314	-4.04614	16.3713	23.7595	2.02057e-08
rs113985803	17	65989971	A	G	0.743349	-0.0264197	0.00951845	0.00550947	417314	-2.77563	7.70412	23.7563	2.02499e-08
rs7257332	19	18821024	C	T	0.529594	-0.0248978	0.00828954	0.0026687	417314	-3.00352	9.02113	23.7472	2.03798e-08
rs2259855	17	28097860	C	T	0.507242	0.0334131	0.00828	5.45092e-05	417314	4.0354	16.2844	23.7455	2.04039e-08
rs58783993	3	35645442	C	A	0.324512	0.0259864	0.00886625	0.0033794	417314	2.93093	8.59038	23.7399	2.04826e-08
rs8064689	17	28217053	T	C	0.492015	-0.0335525	0.00828075	5.08101e-05	417314	-4.05187	16.4176	23.7372	2.0521e-08
rs4595850	17	28206326	T	C	0.491942	-0.0334801	0.00827959	5.26175e-05	417314	-4.04369	16.3514	23.7292	2.06364e-08
rs62070264	17	28232049	A	G	0.491952	-0.0334655	0.00827977	5.30335e-05	417314	-4.04184	16.3365	23.728	2.06533e-08
rs8077572	17	28237089	G	A	0.492006	-0.0334353	0.00828079	5.39796e-05	417314	-4.03769	16.303	23.7006	2.10515e-08
rs11129661	3	35696026	T	C	0.185409	0.0361331	0.0105886	0.000643843	417314	3.41245	11.6448	23.6804	2.13492e-08
rs1056441	20	62370349	C	T	0.745182	0.0294888	0.00953249	0.00197806	417314	3.0935	9.56977	23.6798	2.13588e-08
rs35102908	3	35774989	A	G	0.352618	-0.0333737	0.00869866	0.000124724	417314	-3.83665	14.7199	23.6684	2.15284e-08
rs73082331	3	48994943	A	G	0.161289	-0.0341149	0.0114143	0.00280092	417314	-2.98879	8.93284	23.6649	2.15809e-08
rs3796183	3	35684594	C	T	0.185497	0.0360865	0.010592	0.000656931	417314	3.40696	11.6074	23.6423	2.19237e-08
rs6011040	20	62337406	G	A	0.735632	0.0309012	0.00941667	0.0010324	417314	3.28154	10.7685	23.6276	2.21494e-08
rs6504535	17	65773808	T	C	0.800916	-0.0427584	0.0104471	4.26098e-05	417314	-4.09285	16.7514	23.5974	2.26206e-08
rs7207292	17	28247013	T	C	0.491988	-0.0335625	0.0082809	5.05662e-05	417314	-4.053	16.4268	23.5918	2.2708e-08
rs11668971	19	18815611	C	T	0.529325	-0.0246129	0.00829016	0.00298841	417314	-2.96893	8.81454	23.5875	2.27763e-08
rs2628166	17	28113123	C	T	0.508219	0.0332474	0.0082795	5.92857e-05	417314	4.01563	16.1253	23.576	2.29591e-08
rs13177679	5	42915470	T	C	0.473465	-0.0306075	0.00840906	0.000272822	417314	-3.63982	13.2483	23.5603	2.32113e-08
rs9304955	19	18824870	G	A	0.529302	-0.0246519	0.0082894	0.00294029	417314	-2.97391	8.84412	23.5539	2.33159e-08
rs73082337	3	49009570	G	C	0.161261	-0.034096	0.0114143	0.00281598	417314	-2.98713	8.92295	23.5529	2.33312e-08
rs2447937	17	28088859	G	A	0.47998	0.0313499	0.00828826	0.000155292	417314	3.78245	14.3069	23.5425	2.3502e-08
rs7503096	17	66048795	T	C	0.299569	0.0284035	0.00906464	0.00172771	417314	3.13344	9.81844	23.5323	2.36698e-08
rs868754	7	2033780	C	G	0.273716	-0.0404677	0.00938548	1.61979e-05	417314	-4.31173	18.5911	23.5314	2.36845e-08
rs4808152	19	18826052	G	A	0.529302	-0.0246495	0.0082894	0.00294313	417314	-2.97362	8.8424	23.5288	2.37273e-08
rs757318	19	18820308	A	C	0.529068	-0.0246048	0.00828662	0.00298552	417314	-2.96922	8.81627	23.5215	2.38477e-08
rs11880870	19	18830704	G	A	0.529304	-0.0246583	0.00828951	0.00293339	417314	-2.97464	8.84848	23.514	2.39722e-08
rs3110495	17	27978455	A	G	0.466919	-0.0334061	0.00831485	5.87828e-05	417314	-4.01764	16.1415	23.5078	2.40762e-08
rs7503056	17	66048649	G	C	0.299571	0.0283572	0.00906458	0.00175788	417314	3.12835	9.78659	23.4941	2.43081e-08
rs35950880	17	66096529	T	G	0.697999	-0.0306515	0.00904896	0.000705862	417314	-3.3873	11.4738	23.4925	2.43339e-08
rs7503206	17	66049174	A	G	0.299562	0.0283861	0.00906464	0.00173904	417314	3.13152	9.80642	23.4759	2.46171e-08
rs3102559	17	28029723	C	T	0.492544	-0.0338137	0.00827935	4.42476e-05	417314	-4.0841	16.6799	23.4718	2.46871e-08
rs9303520	17	65775014	G	A	0.21056	0.0410847	0.0102771	6.39646e-05	417314	3.99769	15.9816	23.4634	2.48319e-08
rs2617865	17	28049804	T	G	0.507497	0.0338261	0.00827876	4.39076e-05	417314	4.08589	16.6945	23.4571	2.49423e-08
rs12635405	3	35771773	G	C	0.352619	-0.033352	0.00869873	0.000126014	417314	-3.83412	14.7005	23.4528	2.50172e-08
rs3115087	17	28030267	C	G	0.492504	-0.0338235	0.00827874	4.39653e-05	417314	-4.08559	16.692	23.4459	2.51366e-08
rs1562503	3	35768081	C	T	0.352588	-0.0332528	0.00869957	0.000132187	417314	-3.82235	14.6104	23.4409	2.52253e-08
rs3115099	17	28019293	C	T	0.492505	-0.0338229	0.00827874	4.39805e-05	417314	-4.08551	16.6914	23.4361	2.53089e-08
rs7635731	3	35767036	T	C	0.35259	-0.0332467	0.00869955	0.000132562	417314	-3.82166	14.6051	23.4342	2.53438e-08
rs58606097	17	28020379	C	G	0.492504	-0.0338228	0.00827874	4.39815e-05	417314	-4.0855	16.6913	23.4329	2.53654e-08
rs11710519	3	35767406	G	C	0.352499	-0.0332507	0.00870173	0.000132825	417314	-3.82116	14.6013	23.425	2.55059e-08
rs3102556	17	28042542	T	C	0.492504	-0.0338218	0.00827874	4.40048e-05	417314	-4.08538	16.6903	23.4166	2.56558e-08
rs17631394	17	61646000	A	G	0.227045	-0.0333955	0.00993964	0.00077992	417314	-3.35983	11.2885	23.4081	2.5808e-08
rs56305452	17	65990500	A	C	0.743032	-0.0263657	0.00951524	0.00559036	417314	-2.77089	7.67784	23.4017	2.59225e-08
rs35679975	20	51194941	C	T	0.158508	-0.0313367	0.0114286	0.00610745	417314	-2.74195	7.51831	23.4009	2.59381e-08
rs12450956	17	28529025	G	A	0.446106	-0.0324311	0.00834936	0.000102641	417314	-3.88426	15.0875	23.3974	2.60007e-08
rs75885145	17	66046806	C	G	0.299548	0.0283057	0.00906474	0.0017925	417314	3.12262	9.75073	23.3935	2.60716e-08
rs6062497	20	62336258	T	C	0.735263	0.0310301	0.00942479	0.000993368	417314	3.29239	10.8398	23.3929	2.60821e-08
rs3115089	17	28031881	T	C	0.492504	-0.0338234	0.00827874	4.39673e-05	417314	-4.08557	16.6919	23.3926	2.60873e-08
rs55853543	17	61681357	C	T	0.228419	-0.0330735	0.0099258	0.000862025	417314	-3.33207	11.1027	23.3897	2.61413e-08
rs34966255	20	51193862	C	T	0.158508	-0.0313414	0.0114286	0.00609972	417314	-2.74237	7.52057	23.3878	2.61746e-08
rs60509805	6	98864535	T	C	0.41637	0.0284088	0.0084574	0.000782114	417314	3.35905	11.2832	23.3872	2.61863e-08
rs34174304	20	51193977	G	A	0.158508	-0.03134	0.0114286	0.00610197	417314	-2.74224	7.5199	23.3868	2.61937e-08
rs3115101	17	28041627	A	G	0.492504	-0.0338236	0.00827874	4.39633e-05	417314	-4.0856	16.6921	23.3865	2.61988e-08
rs6062498	20	62339059	G	C	0.736998	0.0306961	0.00943473	0.00113986	417314	3.25352	10.5854	23.3735	2.64377e-08
rs7214557	17	66047730	C	T	0.299548	0.0283057	0.00906474	0.0017925	417314	3.12262	9.75073	23.3674	2.65508e-08
rs60967688	17	28437052	A	G	0.449046	-0.0317981	0.0083408	0.000137645	417314	-3.81236	14.5341	23.363	2.66307e-08
rs12636941	3	35773950	T	C	0.354836	-0.0332106	0.00868442	0.00013122	417314	-3.82416	14.6242	23.3603	2.66816e-08
rs8077464	17	28019091	A	G	0.492744	-0.0337325	0.00828073	4.62882e-05	417314	-4.07361	16.5943	23.3585	2.67151e-08
rs10510666	3	35759572	T	C	0.354498	-0.0330717	0.00869408	0.000142416	417314	-3.80393	14.4699	23.3511	2.68528e-08
rs67735027	20	51195567	C	T	0.158568	-0.0313236	0.0114277	0.00612491	417314	-2.74102	7.51321	23.3458	2.69528e-08
rs2321331	17	28025528	T	G	0.492504	-0.0338234	0.00827874	4.39673e-05	417314	-4.08557	16.6919	23.3457	2.69548e-08
rs7209959	17	66050405	T	C	0.700273	-0.0287172	0.00904447	0.00149782	417314	-3.17511	10.0813	23.3352	2.71533e-08
rs73142879	20	51195932	T	C	0.1585	-0.0313005	0.0114285	0.00616623	417314	-2.73881	7.50108	23.3269	2.73091e-08
rs34957979	20	51191639	A	C	0.158342	-0.0314362	0.0114363	0.00598109	417314	-2.74881	7.55595	23.3267	2.73129e-08
rs66460909	20	51195387	A	G	0.158508	-0.0313317	0.0114286	0.00611561	417314	-2.74152	7.51591	23.3169	2.75001e-08
rs7653088	3	35777429	T	C	0.353924	-0.0329996	0.00869125	0.000146535	417314	-3.79688	14.4163	23.3099	2.7636e-08
rs7649761	3	35776316	G	C	0.354835	-0.0332187	0.00868443	0.000130725	417314	-3.82509	14.6313	23.3087	2.76589e-08
rs9893348	17	61676534	T	G	0.226256	-0.0332937	0.00995789	0.000827447	417314	-3.34345	11.1787	23.3049	2.77321e-08
rs12634228	3	35777068	G	T	0.354865	-0.0331635	0.00868539	0.000134372	417314	-3.81831	14.5795	23.2985	2.78548e-08
rs12636871	3	35773608	G	C	0.354836	-0.0332088	0.00868442	0.000131332	417314	-3.82395	14.6226	23.296	2.79037e-08
rs1045547	8	143763757	G	T	0.502242	-0.0393445	0.00828009	2.0172e-06	417314	-4.7517	22.5786	23.2804	2.82086e-08
rs62068583	17	28001482	T	C	0.489037	-0.0336196	0.00828863	4.98953e-05	417314	-4.05611	16.452	23.2559	2.86956e-08
rs71295012	3	35755767	GTGTTT	G	0.354782	-0.0332382	0.00869101	0.000131072	417314	-3.82443	14.6263	23.2503	2.88076e-08
rs13081406	3	35754490	T	C	0.3549	-0.0330771	0.00869205	0.000141547	417314	-3.80544	14.4814	23.2263	2.92923e-08
rs6062486	20	62302539	A	G	0.737917	0.0345466	0.00945359	0.000257852	417314	3.65434	13.3542	23.1925	2.99908e-08
rs2526385	3	50181135	G	T	0.752856	-0.0377954	0.00960215	8.28037e-05	417314	-3.93614	15.4932	23.1899	3.00456e-08
rs4808846	19	18814330	G	A	0.528966	-0.0250562	0.00829071	0.0025094	417314	-3.0222	9.1337	23.1818	3.02154e-08
rs2357537	2	193954458	A	C	0.214201	-0.0325243	0.010161	0.00137	417314	-3.2009	10.2457	23.1803	3.02471e-08
rs10216533	8	143763690	A	G	0.502252	-0.0390525	0.00828031	2.40165e-06	417314	-4.71631	22.2436	23.1789	3.02757e-08
rs6062298	20	62301970	A	G	0.738059	0.0345147	0.00945127	0.000260345	417314	3.65186	13.3361	23.1689	3.04888e-08
rs3102558	17	28023142	A	C	0.492654	-0.0335666	0.00828138	5.05091e-05	417314	-4.05326	16.4289	23.1548	3.07883e-08
rs2976396	8	143764001	A	G	0.502252	-0.0390519	0.00828032	2.40254e-06	417314	-4.71623	22.2428	23.1426	3.1052e-08
rs4583306	17	28538715	G	A	0.39145	-0.0316166	0.00854028	0.00021386	417314	-3.70206	13.7052	23.1295	3.1337e-08
rs1045574	8	143763958	A	G	0.502251	-0.0390402	0.00828027	2.41891e-06	417314	-4.71485	22.2298	23.1107	3.17511e-08
rs2920298	8	143763043	G	A	0.502258	-0.0390461	0.00828041	2.41152e-06	417314	-4.71548	22.2357	23.1102	3.1762e-08
rs2976395	8	143763750	A	G	0.502251	-0.0390409	0.00828035	2.41847e-06	417314	-4.71489	22.2301	23.1073	3.18265e-08
rs2978982	8	143763490	C	T	0.502259	-0.0390431	0.00828041	2.41574e-06	417314	-4.71512	22.2323	23.1048	3.18811e-08
rs2920279	8	143762135	C	A	0.502259	-0.0390431	0.00828041	2.41568e-06	417314	-4.71512	22.2323	23.1012	3.1961e-08
rs2976384	8	143752994	C	T	0.500149	-0.0395732	0.00829174	1.81857e-06	417314	-4.77261	22.7778	23.0997	3.19944e-08
rs28576874	17	28438270	T	C	0.44908	-0.0318616	0.00834095	0.000133506	417314	-3.8199	14.5916	23.0944	3.21136e-08
rs2294010	8	143762430	G	A	0.502259	-0.0390434	0.00828041	2.41529e-06	417314	-4.71515	22.2327	23.0942	3.21175e-08
rs1045531	8	143763547	A	C	0.502255	-0.0390524	0.00828033	2.40187e-06	417314	-4.71629	22.2433	23.0925	3.21543e-08
rs2920297	8	143763083	G	A	0.50226	-0.0391699	0.00828042	2.24047e-06	417314	-4.73042	22.3769	23.0829	3.23715e-08
rs1045605	8	143764101	G	C	0.502255	-0.0390519	0.00828033	2.40259e-06	417314	-4.71623	22.2428	23.0743	3.25663e-08
rs62070312	17	28438877	C	T	0.449056	-0.0318212	0.00834077	0.000136104	417314	-3.81514	14.5553	23.0714	3.26316e-08
rs72885809	6	50658275	A	C	0.0178834	0.107368	0.0311875	0.00057605	417314	3.44266	11.8519	23.0684	3.27006e-08
rs4465650	17	28396721	C	G	0.550913	0.0314138	0.00834011	0.000165489	417314	3.76659	14.1872	23.0679	3.2712e-08
rs62084711	17	66050911	T	C	0.700436	-0.0283842	0.00906464	0.00174024	417314	-3.13131	9.8051	23.0552	3.3003e-08
rs12453172	17	28441590	C	G	0.449076	-0.0318588	0.00834064	0.00013361	417314	-3.81971	14.5902	23.0406	3.33394e-08
rs2717609	8	143769252	T	A	0.528267	-0.0391577	0.00832137	2.53029e-06	417314	-4.70568	22.1434	23.0325	3.35284e-08
rs4294864	17	28440138	C	G	0.449062	-0.0318303	0.00834074	0.000135497	417314	-3.81624	14.5637	23.0315	3.35525e-08
rs12453308	17	28441604	T	C	0.449076	-0.0318581	0.00834064	0.00013366	417314	-3.81962	14.5895	23.0081	3.41045e-08
rs34503060	17	66048679	G	A	0.700432	-0.028387	0.00906469	0.00173856	417314	-3.1316	9.80693	23.0056	3.41641e-08
rs2976392	8	143762932	A	G	0.502257	-0.039045	0.00828038	2.41279e-06	417314	-4.71536	22.2347	22.9946	3.44262e-08
rs11080121	17	28528842	C	T	0.446107	-0.0324401	0.00834851	0.000102023	417314	-3.88574	15.0989	22.9943	3.44329e-08
rs9897206	17	28406108	T	C	0.550908	0.0314226	0.00834008	0.000164782	417314	3.76766	14.1953	22.9853	3.46492e-08
rs7207021	17	28400516	A	C	0.55091	0.0314172	0.00834008	0.000165211	417314	3.76701	14.1904	22.9842	3.46752e-08
rs2976393	8	143763618	G	C	0.502252	-0.0390615	0.00828037	2.38924e-06	417314	-4.71736	22.2535	22.9837	3.4689e-08
rs59274738	17	28437635	A	C	0.449164	-0.0317407	0.00834228	0.000141916	417314	-3.8048	14.4765	22.974	3.49233e-08
rs2920294	8	143765326	G	C	0.502255	-0.0390511	0.00828034	2.40386e-06	417314	-4.71612	22.2418	22.9664	3.51091e-08
rs72823935	17	28008595	T	C	0.491338	-0.0332978	0.00828338	5.82398e-05	417314	-4.01983	16.1591	22.9331	3.59345e-08
rs2920292	8	143765699	G	A	0.502958	-0.0387807	0.00827953	2.81443e-06	417314	-4.68393	21.9392	22.9234	3.61778e-08
rs539073517	17	28427783	CA	C	0.449101	-0.0314322	0.0083412	0.000164361	417314	-3.76831	14.2001	22.9162	3.63587e-08
rs67442863	20	51031131	T	C	0.156936	-0.0329894	0.0114686	0.00402115	417314	-2.8765	8.27424	22.9061	3.6617e-08
rs2717608	8	143771712	C	A	0.502609	-0.038555	0.00828373	3.25072e-06	417314	-4.6543	21.6625	22.9031	3.66919e-08
rs4465649	17	28394747	G	A	0.550895	0.0312163	0.00834116	0.000182243	417314	3.74244	14.0059	22.9028	3.67e-08
rs2976394	8	143763622	T	C	0.502252	-0.0390611	0.00828036	2.38974e-06	417314	-4.71732	22.2531	22.8973	3.68415e-08
rs3098948	17	27970522	T	C	0.467113	-0.0336187	0.00831601	5.28518e-05	417314	-4.04265	16.343	22.8908	3.7008e-08
rs8082175	17	28430303	A	C	0.449355	-0.0314232	0.00834076	0.000164934	417314	-3.76743	14.1935	22.8893	3.70484e-08
rs56280226	17	28429575	C	T	0.449113	-0.0313693	0.00834206	0.00016966	417314	-3.76038	14.1404	22.8866	3.71165e-08
rs4350617	17	28423088	A	G	0.449164	-0.0313599	0.0083408	0.000170032	417314	-3.75982	14.1362	22.8861	3.71303e-08
rs2572910	8	143770135	G	C	0.502963	-0.0387281	0.00827957	2.90322e-06	417314	-4.67755	21.8795	22.8819	3.72399e-08
rs2920296	8	143763109	G	A	0.501716	-0.0388439	0.00828108	2.72301e-06	417314	-4.69068	22.0025	22.8782	3.73346e-08
rs67723420	3	35775115	A	T	0.337234	-0.0339465	0.00880027	0.000114583	417314	-3.85744	14.8798	22.8764	3.73814e-08
rs55971458	17	28427016	G	A	0.449142	-0.031365	0.0083405	0.000169531	417314	-3.76057	14.1419	22.8706	3.75349e-08
rs4581755	17	28427898	G	A	0.449142	-0.0313675	0.00834051	0.000169332	417314	-3.76086	14.1441	22.8695	3.75631e-08
rs7501472	17	28010628	G	T	0.491459	-0.0331359	0.00828155	6.30289e-05	417314	-4.00117	16.0094	22.8665	3.76422e-08
rs1808923	17	27980885	T	C	0.466952	-0.0333405	0.00831443	6.07309e-05	417314	-4.00996	16.0797	22.858	3.78655e-08
rs8077219	17	65993024	A	G	0.669196	-0.0281268	0.00883239	0.00145001	417314	-3.18451	10.1411	22.8517	3.80322e-08
rs2585179	8	143774193	A	G	0.503041	-0.0386932	0.00828083	2.97379e-06	417314	-4.67262	21.8334	22.84	3.83435e-08
rs2294008	8	143761931	T	C	0.502252	-0.0393375	0.0082802	2.02624e-06	417314	-4.75079	22.57	22.8363	3.84418e-08
rs2425805	20	44880649	A	G	0.349499	0.0378142	0.00864872	1.22979e-05	417314	4.37223	19.1164	22.8353	3.84686e-08
rs8073934	17	65773705	G	T	0.801592	-0.0417728	0.0104553	6.45892e-05	417314	-3.99537	15.963	22.8112	3.91213e-08
rs2920285	8	143756218	C	G	0.500561	-0.0394142	0.00828319	1.952e-06	417314	-4.75834	22.6418	22.7987	3.94631e-08
rs2978978	8	143756530	C	T	0.500559	-0.039427	0.00828277	1.93468e-06	417314	-4.76012	22.6588	22.7964	3.95269e-08
rs2920283	8	143757037	C	T	0.500564	-0.0394322	0.00828263	1.92792e-06	417314	-4.76083	22.6655	22.7961	3.95333e-08
rs10057588	5	43160167	A	G	0.570196	0.0298698	0.00839003	0.00037063	417314	3.56015	12.6747	22.7788	4.00132e-08
rs2978979	8	143757286	A	C	0.500558	-0.0394217	0.00828265	1.94022e-06	417314	-4.75955	22.6533	22.7755	4.01059e-08
rs1986555	17	28014448	A	T	0.491219	-0.0331239	0.00828135	6.33913e-05	417314	-3.99982	15.9986	22.7729	4.01789e-08
rs35387498	20	50991842	A	G	0.156567	-0.0326545	0.011482	0.00445554	417314	-2.84397	8.08818	22.7721	4.02021e-08
rs8079078	17	65821166	A	C	0.682223	-0.0262114	0.00890673	0.00325185	417314	-2.94288	8.66052	22.7695	4.02734e-08
rs10074873	5	43191823	G	A	0.557201	0.0304674	0.0083756	0.000275144	417314	3.63764	13.2324	22.7683	4.03072e-08
rs8065059	17	28417376	C	T	0.550843	0.0313867	0.00834092	0.0001679	417314	3.76298	14.16	22.7614	4.0502e-08
rs9893169	17	28414859	T	A	0.550802	0.0313122	0.00834052	0.000173876	417314	3.75423	14.0942	22.7602	4.05374e-08
rs2976389	8	143760421	C	T	0.502165	-0.0390437	0.00828165	2.42326e-06	417314	-4.71448	22.2264	22.7472	4.09057e-08
rs8065296	17	66018562	A	T	0.712814	-0.0269119	0.00918415	0.0033868	417314	-2.93025	8.58639	22.7452	4.09629e-08
rs2920284	8	143756919	G	A	0.500559	-0.0394231	0.0082827	1.93883e-06	417314	-4.75969	22.6547	22.7399	4.11132e-08
rs8182243	17	66018505	C	T	0.712814	-0.0269119	0.00918415	0.0033868	417314	-2.93025	8.58639	22.7256	4.15258e-08
rs6776685	3	35733264	C	T	0.359421	-0.0293674	0.00866384	0.000699826	417314	-3.38965	11.4897	22.7222	4.16257e-08
rs2920293	8	143765414	G	C	0.502958	-0.0387818	0.00827953	2.81248e-06	417314	-4.68406	21.9404	22.7211	4.16578e-08
rs34635647	8	143756890	G	A	0.499201	-0.0390322	0.00828479	2.46127e-06	417314	-4.71131	22.1964	22.7207	4.1668e-08
rs2978980	8	143757708	G	T	0.500558	-0.0394195	0.00828263	1.94267e-06	417314	-4.7593	22.6509	22.7199	4.16908e-08
rs56129908	17	28421382	A	T	0.449181	-0.0313765	0.00834191	0.000169025	417314	-3.76131	14.1474	22.717	4.1775e-08
rs13256647	8	143756895	T	C	0.500559	-0.0394247	0.00828272	1.93714e-06	417314	-4.75987	22.6564	22.7154	4.18218e-08
rs13249440	8	143756892	A	G	0.500559	-0.0394246	0.00828272	1.93722e-06	417314	-4.75986	22.6563	22.7154	4.18235e-08
rs8065261	17	28418041	T	C	0.55081	0.0313891	0.00834057	0.000167602	417314	3.76342	14.1634	22.7126	4.19048e-08
rs3098947	17	27971685	T	C	0.467184	-0.0333589	0.00831679	6.04561e-05	417314	-4.01103	16.0884	22.6996	4.22875e-08
rs6505158	17	28403348	G	A	0.550908	0.0314176	0.00834008	0.000165181	417314	3.76706	14.1908	22.6972	4.23571e-08
rs62068577	17	27924878	G	T	0.414273	-0.0335494	0.0084404	7.04223e-05	417314	-3.97486	15.7995	22.6965	4.23775e-08
rs9906340	17	28398977	G	A	0.550912	0.0314166	0.00834009	0.000165261	417314	3.76694	14.1898	22.6878	4.26347e-08
rs11080114	17	28407287	T	C	0.550907	0.0314291	0.00834005	0.000164259	417314	3.76845	14.2013	22.6826	4.27907e-08
rs7221743	17	28407876	G	T	0.55091	0.0314244	0.00834005	0.000164634	417314	3.76789	14.197	22.6821	4.28061e-08
rs10058374	5	43155465	C	G	0.557056	0.0306069	0.00837016	0.000255511	417314	3.65667	13.3712	22.6703	4.3159e-08
rs140472480	5	43154725	CAT	C	0.556946	0.0304907	0.00836859	0.000268992	417314	3.64347	13.2749	22.667	4.32582e-08
rs6864955	5	43170567	A	G	0.556801	0.0303792	0.00836782	0.000282892	417314	3.63048	13.1804	22.6587	4.35106e-08
rs5895729	8	143773354	TG	T	0.50191	-0.0388041	0.00828324	2.8044e-06	417314	-4.68465	21.946	22.6532	4.36772e-08
rs6505162	17	28444183	C	A	0.440375	-0.0302751	0.00835953	0.000292759	417314	-3.62163	13.1162	22.6448	4.39328e-08
rs7211282	17	66024595	A	G	0.712988	-0.0267148	0.00916487	0.00355795	417314	-2.91491	8.49672	22.6261	4.45095e-08
rs10221489	19	18826975	T	C	0.445116	-0.023948	0.00833887	0.00408075	417314	-2.87185	8.24753	22.6122	4.49438e-08
rs7730004	5	43191033	T	C	0.554217	0.0294572	0.00836622	0.000429972	417314	3.52097	12.3972	22.6085	4.50608e-08
rs9898424	17	28392946	A	G	0.551085	0.0309997	0.00833891	0.000201224	417314	3.71748	13.8196	22.6	4.53279e-08
rs62068576	17	27924568	G	C	0.41435	-0.0334729	0.00844111	7.32555e-05	417314	-3.96546	15.7249	22.5984	4.53783e-08
rs10941611	5	43162608	C	T	0.553653	0.0299506	0.00835639	0.000338158	417314	3.58416	12.8462	22.5923	4.55718e-08
rs2920282	8	143757763	C	T	0.500541	-0.0394939	0.00828268	1.85832e-06	417314	-4.76825	22.7362	22.592	4.55811e-08
rs13082065	3	35731993	T	C	0.359183	-0.0292107	0.00866954	0.00075346	417314	-3.36935	11.3525	22.5886	4.56886e-08
rs2920295	8	143764937	G	A	0.502549	-0.0385764	0.00828207	3.1958e-06	417314	-4.65782	21.6953	22.5796	4.59765e-08
rs55657712	17	28313194	T	C	0.449378	-0.0304523	0.00833606	0.000259113	417314	-3.65308	13.345	22.5515	4.68868e-08
rs9890886	17	28391076	G	A	0.551162	0.0308153	0.00833694	0.000218827	417314	3.69624	13.6622	22.5358	4.74044e-08
rs11668587	19	18829770	G	A	0.445131	-0.0238633	0.00833893	0.00421415	417314	-2.86167	8.18918	22.532	4.75271e-08
rs2920286	8	143754728	A	G	0.500517	-0.0392899	0.0082842	2.10834e-06	417314	-4.74275	22.4937	22.5145	4.81116e-08
rs3924841	17	28407579	G	T	0.55321	0.0309627	0.00835752	0.000211587	417314	3.70477	13.7253	22.4933	4.88306e-08
rs2976397	8	143764613	T	G	0.488497	-0.0408416	0.00828834	8.32492e-07	417314	-4.9276	24.2812	22.4782	4.93461e-08
rs6504574	17	66023011	A	G	0.71314	-0.0268134	0.00918757	0.00351787	417314	-2.91844	8.51731	22.4781	4.9351e-08
rs770082	12	89776485	A	G	0.36636	0.0241088	0.00857237	0.00491756	417314	2.81238	7.90951	22.4778	4.93609e-08
rs4866808	5	43180535	T	C	0.556594	0.0302903	0.00836997	0.000295828	417314	3.61893	13.0966	22.4726	4.95402e-08
rs2976386	8	143757409	A	G	0.500209	-0.0394894	0.00828556	1.87871e-06	417314	-4.76605	22.7152	22.4618	4.99143e-08
rs62084690	17	66035411	G	A	0.677043	-0.0263877	0.00887841	0.00295754	417314	-2.97212	8.8335	22.4615	4.9923e-08

## Sheet: Table S8
Table S8: Shared pleiotropic loci between GERD and LFPR identified by PLACO (T.placo > 0, p.placo < 5E-8)
SNP	CHR	BP	effect_allele	other_allele	eaf	beta	se	pval	N	Z	Z_square	T.placo	p.placo
rs4474742	17	28065578	T	A	0.499987	0.0361391	0.00828875	1.3005e-05	417314	4.36002	19.0098	35.2561	6.96615e-12
rs1788781	18	21165080	A	C	0.494647	-0.0323576	0.00830453	9.76427e-05	417314	-3.89638	15.1818	34.1484	1.49659e-11
rs2927759	17	28077472	A	T	0.508362	0.036967	0.00828551	8.13355e-06	417314	4.46164	19.9063	33.4872	2.36269e-11
rs1038088	17	28074563	G	T	0.513331	0.0339993	0.0082829	4.04744e-05	417314	4.10476	16.849	33.3725	2.55757e-11
rs2617866	17	28076217	G	A	0.513353	0.0340359	0.00828267	3.96862e-05	417314	4.10929	16.8863	33.2849	2.71709e-11
rs2244585	17	28072176	A	G	0.513359	0.034027	0.00828263	3.98694e-05	417314	4.10824	16.8776	33.2764	2.73318e-11
rs546979	6	50956564	G	A	0.362348	0.0343888	0.00864725	6.98329e-05	417314	3.97685	15.8153	33.2096	2.86218e-11
rs112367099	17	28083077	C	A	0.513181	0.0338146	0.00828391	4.46581e-05	417314	4.08196	16.6624	33.1563	2.96969e-11
rs769662	4	140868894	A	G	0.357077	-0.0315524	0.00869717	0.000285746	417314	-3.62789	13.1616	32.1092	6.12349e-11
rs67206808	17	28190096	T	A	0.51183	-0.0364618	0.00828102	1.06736e-05	417314	-4.40306	19.3869	32.0344	6.44848e-11
rs8112818	19	18812785	G	A	0.457818	-0.0311425	0.00832231	0.000182524	417314	-3.74205	14.0029	31.2669	1.09647e-10
rs8078459	17	28164057	C	T	0.503701	-0.0328856	0.00827995	7.13559e-05	417314	-3.97171	15.7745	31.2042	1.14509e-10
rs4808845	19	18812024	G	A	0.457714	-0.030966	0.00832226	0.000198536	417314	-3.72086	13.8448	30.8694	1.44358e-10
rs4808844	19	18811966	G	A	0.457527	-0.0306199	0.00832221	0.000233878	417314	-3.6793	13.5372	30.6063	1.73184e-10
rs74388152	6	50702485	A	G	0.129921	0.0452622	0.0122713	0.000225606	417314	3.68846	13.6047	30.6057	1.73263e-10
rs12528998	6	50664180	C	A	0.122711	0.0479647	0.0125538	0.000133061	417314	3.82073	14.598	30.6034	1.73529e-10
rs12523901	6	50977502	A	T	0.308624	0.0343882	0.00897045	0.000126334	417314	3.8335	14.6957	30.5138	1.84641e-10
rs4711966	6	50963777	A	C	0.30888	0.0337034	0.00896705	0.000170883	417314	3.75858	14.1269	30.4626	1.91297e-10
rs2467334	17	28135508	C	A	0.492444	0.0325673	0.00827812	8.3493e-05	417314	3.93414	15.4775	30.4598	1.91669e-10
rs4715215	6	50960316	C	T	0.308874	0.0337547	0.00896795	0.000167271	417314	3.76393	14.1671	30.4519	1.92724e-10
rs62405674	6	50957252	C	T	0.308884	0.0336238	0.00897001	0.000177918	417314	3.74847	14.051	30.4344	1.95062e-10
rs11457166	17	28175739	CT	C	0.507619	-0.0328323	0.00827773	7.29861e-05	417314	-3.96634	15.7319	30.3926	2.00792e-10
rs70943463	4	140905595	CCT	C	0.345314	-0.0305706	0.00873434	0.00046519	417314	-3.50005	12.2503	30.3839	2.02004e-10
rs2729436	17	28120670	G	C	0.492302	0.0327347	0.00827845	7.67874e-05	417314	3.95421	15.6357	30.3755	2.03186e-10
rs9900730	17	28179066	G	A	0.507628	-0.0328472	0.00827785	7.24519e-05	417314	-3.96808	15.7457	30.3689	2.04115e-10
rs2617883	17	28120488	A	G	0.492266	0.0327508	0.00827851	7.61763e-05	417314	3.95612	15.6509	30.3602	2.05342e-10
rs56788338	17	28186557	T	C	0.507617	-0.0328362	0.00827774	7.28417e-05	417314	-3.96681	15.7356	30.3591	2.05499e-10
rs8079209	17	28186773	T	C	0.507617	-0.0328362	0.00827774	7.28417e-05	417314	-3.96681	15.7356	30.3591	2.05499e-10
rs4795523	17	28176314	G	A	0.507619	-0.0328334	0.00827773	7.29424e-05	417314	-3.96647	15.7329	30.3566	2.05863e-10
rs2244592	17	28072327	G	A	0.528071	0.0350351	0.00829414	2.39922e-05	417314	4.22408	17.8428	30.349	2.06944e-10
rs3115090	17	28035014	T	C	0.507312	-0.0330805	0.00827757	6.43147e-05	417314	-3.9964	15.9712	30.3363	2.0877e-10
rs2169810	17	28167941	G	A	0.507525	-0.0328561	0.00827771	7.21058e-05	417314	-3.96923	15.7548	30.3176	2.11501e-10
rs62405675	6	50957561	T	C	0.308892	0.0335599	0.00897193	0.00018362	417314	3.74054	13.9917	30.3164	2.1167e-10
rs35319653	4	140903155	T	C	0.345241	-0.030262	0.00873573	0.000531888	417314	-3.46416	12.0004	30.3145	2.11943e-10
rs57425372	6	50953167	T	C	0.308862	0.0335798	0.00897093	0.000181706	417314	3.74318	14.0114	30.3109	2.1248e-10
rs62405673	6	50954119	T	G	0.308861	0.0335792	0.00897088	0.00018174	417314	3.74313	14.011	30.3105	2.12535e-10
rs2447935	17	28057524	G	A	0.492765	0.0327941	0.00827873	7.45607e-05	417314	3.96125	15.6915	30.3095	2.12677e-10
rs11759809	6	50955081	T	C	0.308862	0.0335772	0.00897086	0.000181895	417314	3.74292	14.0094	30.3088	2.1279e-10
rs2254414	17	28061130	A	G	0.492685	0.0327523	0.0082772	7.59189e-05	417314	3.95693	15.6573	30.3065	2.13128e-10
rs11758328	6	50972515	T	C	0.309159	0.0340607	0.00896528	0.000145178	417314	3.79918	14.4338	30.2952	2.14803e-10
rs2617868	17	28073247	T	C	0.492665	0.0327708	0.00827726	7.52194e-05	417314	3.95914	15.6748	30.2934	2.15069e-10
rs62405680	6	50971596	A	G	0.309159	0.034056	0.00896528	0.000145486	417314	3.79865	14.4298	30.291	2.15426e-10
rs1325032	6	50967085	G	A	0.309129	0.0340262	0.0089656	0.00014753	417314	3.79519	14.4035	30.2907	2.15474e-10
rs61325058	6	50971153	A	G	0.309159	0.0340539	0.00896527	0.000145623	417314	3.79842	14.428	30.2892	2.15699e-10
rs9910970	17	28478329	G	C	0.459366	-0.0322841	0.00832242	0.000104812	417314	-3.87917	15.048	30.2886	2.1578e-10
rs9909128	17	28161482	T	C	0.507669	-0.0327626	0.00827865	7.57461e-05	417314	-3.95748	15.6617	30.2878	2.15908e-10
rs11080108	17	28063603	T	A	0.492681	0.0327598	0.00827725	7.5638e-05	417314	3.95781	15.6643	30.2833	2.16582e-10
rs62405419	6	50787459	T	G	0.093084	0.0504542	0.0140613	0.000333004	417314	3.58816	12.8749	30.2811	2.16909e-10
rs2264302	17	28057095	A	G	0.492685	0.0327561	0.00827719	7.57705e-05	417314	3.95739	15.661	30.2801	2.17063e-10
rs1531553	17	28066752	C	T	0.492675	0.0328115	0.00827731	7.36936e-05	417314	3.96403	15.7135	30.2708	2.18463e-10
rs12505942	4	140906390	C	T	0.345228	-0.0302565	0.00873679	0.000533962	417314	-3.46311	11.9932	30.2556	2.20764e-10
rs8071576	17	28188554	G	A	0.507582	-0.0327846	0.00827771	7.4767e-05	417314	-3.96059	15.6863	30.2516	2.21385e-10
rs62405681	6	50977277	G	C	0.30916	0.0340697	0.00896529	0.000144591	417314	3.80018	14.4414	30.2485	2.2185e-10
rs2250320	17	28128657	C	G	0.492473	0.0325517	0.0082778	8.40988e-05	417314	3.93241	15.4638	30.2378	2.235e-10
rs3115092	17	28036350	T	C	0.507322	-0.0329385	0.0082782	6.92213e-05	417314	-3.97894	15.832	30.234	2.24103e-10
rs2628185	17	28070107	A	G	0.492681	0.0327305	0.00827736	7.67856e-05	417314	3.95422	15.6359	30.2258	2.25369e-10
rs2617882	17	28120851	C	A	0.492207	0.0326925	0.00827936	7.85833e-05	417314	3.94867	15.592	30.1834	2.3208e-10
rs7216948	17	28203173	C	G	0.507651	-0.0329046	0.00827804	7.03996e-05	417314	-3.97493	15.8	30.1806	2.32542e-10
rs12451175	17	28140610	C	A	0.507524	-0.0325428	0.00827769	8.44598e-05	417314	-3.93139	15.4558	30.1704	2.34181e-10
rs2729446	17	28102499	C	A	0.492473	0.0325397	0.00827789	8.46214e-05	417314	3.93092	15.4521	30.1668	2.34766e-10
rs76605875	17	28227799	A	G	0.507622	-0.0328565	0.00827802	7.21357e-05	417314	-3.96913	15.754	30.1666	2.34807e-10
rs6505143	17	28150585	C	A	0.507384	-0.0329123	0.00827982	7.03801e-05	417314	-3.975	15.8006	30.1655	2.34971e-10
rs2264303	17	28055348	T	C	0.492688	0.0327636	0.00827712	7.54745e-05	417314	3.95833	15.6684	30.1445	2.38426e-10
rs2321333	17	28140857	T	A	0.507523	-0.0325448	0.00827772	8.43782e-05	417314	-3.93161	15.4576	30.1424	2.38771e-10
rs8066602	17	28523085	C	T	0.459308	-0.0322165	0.00832005	0.00010788	417314	-3.87215	14.9936	30.1395	2.39243e-10
rs8066731	17	28523121	C	T	0.459308	-0.0322165	0.00832005	0.00010788	417314	-3.87215	14.9936	30.1395	2.39243e-10
rs3102560	17	28029938	C	T	0.50727	-0.0328978	0.00827748	7.05651e-05	417314	-3.97437	15.7956	30.139	2.39329e-10
rs9908409	17	28224887	T	C	0.507649	-0.032925	0.00827819	6.96963e-05	417314	-3.97732	15.8191	30.1385	2.39412e-10
rs9303628	17	28527228	C	T	0.459413	-0.0322489	0.00832083	0.000106329	417314	-3.87568	15.0209	30.1377	2.39547e-10
rs2729448	17	28091953	C	T	0.49256	0.0325625	0.00827745	8.35853e-05	417314	3.93388	15.4754	30.1299	2.40834e-10
rs3115086	17	28025949	T	C	0.507253	-0.0328846	0.0082773	7.10133e-05	417314	-3.97287	15.7837	30.1276	2.41232e-10
rs2628167	17	28064498	T	C	0.492698	0.0327475	0.00827733	7.61237e-05	417314	3.95629	15.6522	30.1217	2.42207e-10
rs8080078	17	28195773	T	C	0.508005	-0.0336254	0.00827964	4.88169e-05	417314	-4.06122	16.4935	30.1212	2.42299e-10
rs2127001	17	28098219	T	G	0.492498	0.0324585	0.00827864	8.82714e-05	417314	3.92075	15.3723	30.1185	2.42749e-10
rs74326557	17	28238302	GT	G	0.507666	-0.0328049	0.00827906	7.42027e-05	417314	-3.96239	15.7006	30.1154	2.43273e-10
rs1382391	17	28111986	T	G	0.492473	0.0325428	0.00827787	8.4487e-05	417314	3.9313	15.4551	30.1102	2.44151e-10
rs2617884	17	28120430	C	G	0.492287	0.0327445	0.00827817	7.63695e-05	417314	3.95552	15.6462	30.0931	2.47053e-10
rs62068653	17	28212663	C	G	0.507612	-0.0328301	0.00827781	7.30786e-05	417314	-3.96604	15.7294	30.083	2.48785e-10
rs2244247	17	28110174	A	G	0.492479	0.0325391	0.00827793	8.46525e-05	417314	3.93083	15.4514	30.0768	2.49866e-10
rs2729447	17	28099002	C	T	0.492491	0.0324441	0.00827828	8.88505e-05	417314	3.91918	15.36	30.0768	2.49867e-10
rs2259857	17	28097780	T	C	0.492504	0.032469	0.00827883	8.78436e-05	417314	3.92193	15.3815	30.0751	2.50162e-10
rs2628179	17	28071796	C	G	0.52811	0.0350855	0.00829393	2.33416e-05	417314	4.23026	17.8951	30.0712	2.50827e-10
rs9904051	17	28244122	C	T	0.507653	-0.0328921	0.0082791	7.10019e-05	417314	-3.97291	15.784	30.063	2.52265e-10
rs28492945	17	28223982	G	T	0.507632	-0.0328087	0.00827796	7.38958e-05	417314	-3.96338	15.7084	30.0629	2.52281e-10
rs34704864	17	28030671	GC	G	0.507214	-0.032971	0.00827862	6.81475e-05	417314	-3.98267	15.8616	30.0628	2.52291e-10
rs3115088	17	28031275	G	A	0.507255	-0.0328872	0.00827727	7.09153e-05	417314	-3.97319	15.7863	30.0578	2.53168e-10
rs7214458	17	28205173	C	T	0.507656	-0.0329452	0.00827808	6.89684e-05	417314	-3.97981	15.8389	30.0489	2.54729e-10
rs8064665	17	28019152	C	T	0.507586	-0.0328854	0.00828098	7.15138e-05	417314	-3.9712	15.7704	30.0457	2.55298e-10
rs3102561	17	28039786	C	T	0.507256	-0.032892	0.00827727	7.07441e-05	417314	-3.97377	15.7909	30.0411	2.56109e-10
rs2617867	17	28049399	T	C	0.492742	0.0328895	0.0082773	7.08386e-05	417314	3.97346	15.7884	30.0371	2.56833e-10
rs2874505	17	28037923	C	T	0.507129	-0.0328904	0.00827921	7.10771e-05	417314	-3.97265	15.7819	30.0356	2.57085e-10
rs2628180	17	28101723	G	A	0.492473	0.0325398	0.00827789	8.46175e-05	417314	3.93093	15.4522	30.018	2.60243e-10
rs9896012	17	28470091	C	T	0.459051	-0.0319998	0.00832403	0.000120912	417314	-3.84427	14.7784	30.0161	2.60588e-10
rs3102562	17	28040403	T	C	0.507256	-0.032892	0.00827727	7.07441e-05	417314	-3.97377	15.7909	30.011	2.61504e-10
rs7221516	17	28232506	A	G	0.507619	-0.0328091	0.00827803	7.3889e-05	417314	-3.96339	15.7085	30.003	2.62963e-10
rs12051631	17	28236017	C	G	0.507674	-0.0327793	0.00827906	7.51675e-05	417314	-3.9593	15.6761	30.002	2.63147e-10
rs2628189	17	28088813	A	G	0.492612	0.0324839	0.00827922	8.72549e-05	417314	3.92355	15.3942	29.9983	2.6381e-10
rs3102555	17	28044101	T	C	0.507201	-0.0328173	0.00827831	7.36258e-05	417314	-3.96425	15.7153	29.9962	2.64208e-10
rs13151315	4	140933304	G	C	0.361607	-0.0302882	0.00866058	0.000470078	417314	-3.49725	12.2307	29.9874	2.65812e-10
rs2628186	17	28091029	A	G	0.492571	0.0325352	0.00827747	8.47462e-05	417314	3.93057	15.4494	29.9855	2.66165e-10
rs2617877	17	28092803	T	C	0.492561	0.032528	0.00827808	8.5155e-05	417314	3.92941	15.4403	29.9767	2.678e-10
rs4493117	17	28489770	A	G	0.459175	-0.0319371	0.00832256	0.00012434	417314	-3.83741	14.7257	29.9626	2.70427e-10
rs8069669	17	28239502	T	C	0.50771	-0.0329267	0.00827937	6.98023e-05	417314	-3.97696	15.8162	29.9611	2.70693e-10
rs11080118	17	28475379	A	G	0.459173	-0.0319298	0.00832263	0.000124796	417314	-3.8365	14.7188	29.9555	2.7176e-10
rs62070345	17	28477255	C	T	0.459171	-0.0319186	0.00832263	0.000125484	417314	-3.83516	14.7084	29.945	2.73744e-10
rs9902340	17	28476458	G	T	0.459185	-0.031912	0.00832265	0.000125893	417314	-3.83436	14.7023	29.9387	2.74934e-10
rs7216631	17	28495112	G	A	0.459176	-0.0319413	0.00832255	0.000124082	417314	-3.83792	14.7296	29.9375	2.75155e-10
rs9890075	17	28470464	A	C	0.459173	-0.0319105	0.00832268	0.000125994	417314	-3.83416	14.7008	29.9372	2.75223e-10
rs2628191	17	28051140	G	T	0.492744	0.0328798	0.00827732	7.11885e-05	417314	3.97228	15.779	29.9349	2.75657e-10
rs8079028	17	28484234	T	G	0.459175	-0.0319381	0.00832255	0.000124271	417314	-3.83754	14.7267	29.9345	2.75727e-10
rs67600240	4	140932086	A	G	0.361666	-0.0302481	0.00865986	0.000477793	417314	-3.49291	12.2004	29.9246	2.7764e-10
rs2617876	17	28091162	G	T	0.492231	0.0323733	0.00827887	9.21595e-05	417314	3.91035	15.2909	29.9201	2.78493e-10
rs4427857	17	28457989	G	A	0.459186	-0.0318886	0.00832276	0.000127368	417314	-3.83149	14.6803	29.9163	2.79222e-10
rs7258722	19	18808915	A	T	0.45848	-0.0306269	0.00832813	0.000235505	417314	-3.67752	13.5242	29.9156	2.79364e-10
rs7219163	17	28210703	C	A	0.507388	-0.0326149	0.00827986	8.18013e-05	417314	-3.93906	15.5162	29.9083	2.80789e-10
rs3115093	17	28039755	A	G	0.507319	-0.0326959	0.00827779	7.8206e-05	417314	-3.94983	15.6012	29.8961	2.83173e-10
rs2617874	17	28085172	C	G	0.528022	0.0348348	0.00829377	2.66778e-05	417314	4.20012	17.641	29.8949	2.8339e-10
rs2255489	17	28084974	G	A	0.528022	0.0348348	0.00829377	2.66778e-05	417314	4.20012	17.641	29.8791	2.86515e-10
rs2628173	17	28105760	C	G	0.492488	0.0323948	0.00828008	9.13945e-05	417314	3.91238	15.3067	29.8763	2.87066e-10
rs3102557	17	28042509	C	T	0.507256	-0.032892	0.00827727	7.07441e-05	417314	-3.97377	15.7909	29.8605	2.90231e-10
rs9894893	17	28270350	T	C	0.480948	-0.0328126	0.00829453	7.62377e-05	417314	-3.95593	15.6494	29.8341	2.95592e-10
rs12646543	4	140937114	C	T	0.361547	-0.0301075	0.0086631	0.000510141	417314	-3.47537	12.0782	29.8254	2.97375e-10
rs12645862	4	140936716	C	T	0.361518	-0.0300934	0.00866263	0.000512897	417314	-3.47393	12.0682	29.813	2.99929e-10
rs12509820	4	140937628	A	G	0.361517	-0.0300964	0.00866362	0.000512991	417314	-3.47388	12.0679	29.8126	3.0002e-10
rs9909093	17	28271207	C	T	0.480903	-0.0327669	0.00829486	7.80675e-05	417314	-3.95027	15.6046	29.7973	3.03213e-10
rs7208579	17	28263067	G	C	0.480988	-0.0327673	0.00829535	7.8125e-05	417314	-3.95008	15.6031	29.787	3.05396e-10
rs9905638	17	28261022	G	C	0.480988	-0.0327667	0.00829536	7.81484e-05	417314	-3.95	15.6025	29.7834	3.06152e-10
rs62070271	17	28268358	G	C	0.480929	-0.0327503	0.00829443	7.8652e-05	417314	-3.94847	15.5904	29.7808	3.06706e-10
rs4567782	17	28268800	C	A	0.480929	-0.0327503	0.00829443	7.8652e-05	417314	-3.94847	15.5904	29.7808	3.06706e-10
rs13150296	4	140933504	A	G	0.361506	-0.0301061	0.00866127	0.000509061	417314	-3.47595	12.0822	29.7537	3.12515e-10
rs17373738	4	140935264	G	C	0.361683	-0.0300538	0.00866322	0.000522156	417314	-3.46913	12.0348	29.7463	3.14119e-10
rs17373621	4	140934146	A	G	0.361507	-0.0301108	0.00866161	0.000508288	417314	-3.47635	12.085	29.7316	3.17327e-10
rs62084752	17	66089393	G	C	0.732276	-0.0360801	0.00937023	0.000117877	417314	-3.8505	14.8264	29.729	3.17897e-10
rs28512206	17	66089873	A	T	0.732276	-0.0360801	0.00937023	0.000117877	417314	-3.8505	14.8264	29.729	3.17897e-10
rs303757	18	21078716	G	T	0.350984	0.0306435	0.00867602	0.000412458	417314	3.53198	12.4749	29.7243	3.18938e-10
rs891389	18	21087531	T	C	0.350518	0.0303322	0.00866311	0.000462978	417314	3.50131	12.2591	29.6981	3.24773e-10
rs58841564	17	28063266	GA	G	0.492506	0.0328899	0.00827921	7.10968e-05	417314	3.97259	15.7815	29.6582	3.33878e-10
rs1510719	4	140938116	C	T	0.361461	-0.0300189	0.0086645	0.000531043	417314	-3.46459	12.0034	29.6564	3.34286e-10
rs36072649	4	140939110	A	T	0.361216	-0.0301106	0.00866638	0.000511965	417314	-3.47441	12.0716	29.6422	3.37595e-10
rs1429934	18	21162288	T	C	0.656259	-0.0328149	0.0086977	0.00016141	417314	-3.77282	14.2342	29.6167	3.43621e-10
rs76877263	17	66089086	G	C	0.732305	-0.0359908	0.00937124	0.000122758	417314	-3.84056	14.7499	29.6048	3.46458e-10
rs303760	18	21083738	T	C	0.350701	0.0301063	0.00866322	0.000510505	417314	3.47519	12.0769	29.5553	3.58539e-10
rs303753	18	21074922	A	G	0.351337	0.0306068	0.00868606	0.000425608	417314	3.52367	12.4162	29.5444	3.61257e-10
rs1623003	18	21165163	T	C	0.656318	-0.0328597	0.00871005	0.000161544	417314	-3.77262	14.2327	29.5097	3.70057e-10
rs1788820	18	21101944	G	A	0.649332	-0.0299233	0.00866305	0.000552065	417314	-3.45413	11.931	29.4859	3.76208e-10
rs13143388	4	140917009	C	T	0.361391	-0.029841	0.0086562	0.000566109	417314	-3.44736	11.8843	29.48	3.77751e-10
rs7209622	17	28256807	G	C	0.486831	-0.0328985	0.00829361	7.28669e-05	417314	-3.96673	15.7349	29.4444	3.87169e-10
rs56172573	4	140919381	C	T	0.36143	-0.0298784	0.00865597	0.000556916	417314	-3.45177	11.9147	29.4416	3.87936e-10
rs2727301	17	61965043	C	T	0.209088	-0.0409014	0.010245	6.5432e-05	417314	-3.99233	15.9387	29.4281	3.91563e-10
rs6846081	4	140928557	A	C	0.36127	-0.0298704	0.00865665	0.000559384	417314	-3.45057	11.9065	29.4097	3.96582e-10
rs62084755	17	66095906	G	A	0.73255	-0.0357934	0.00937626	0.00013484	417314	-3.81745	14.5729	29.4085	3.9692e-10
rs6823515	4	140925403	C	G	0.361408	-0.0298336	0.00865581	0.000567571	417314	-3.44666	11.8794	29.4017	3.98802e-10
rs13109433	4	140913322	G	A	0.361403	-0.0297808	0.00865574	0.000580457	417314	-3.44058	11.8376	29.3968	4.00163e-10
rs8094509	18	21091212	T	A	0.64945	-0.0302861	0.00866309	0.000472291	417314	-3.49599	12.222	29.3764	4.05846e-10
rs35808740	4	140909241	G	T	0.361171	-0.0297075	0.00866373	0.000605927	417314	-3.42895	11.7577	29.3623	4.09837e-10
rs34388196	17	28534469	G	A	0.428249	-0.0318152	0.008408	0.000154376	417314	-3.78392	14.3181	29.3325	4.1838e-10
rs1652340	18	21099831	C	A	0.648813	-0.0301363	0.00866224	0.000503199	417314	-3.47904	12.1037	29.3051	4.26393e-10
rs1367084	18	21164994	C	G	0.482859	-0.0282678	0.00831212	0.000671924	417314	-3.40079	11.5654	29.2519	4.42394e-10
rs9915626	17	27997609	C	T	0.506209	-0.0321511	0.00827951	0.000103084	417314	-3.88321	15.0793	29.2432	4.45094e-10
rs303762	18	21082317	C	T	0.350696	0.0300245	0.00866928	0.000533544	417314	3.46332	11.9946	29.2381	4.46658e-10
rs13145728	4	140927812	C	G	0.361397	-0.0297299	0.00865821	0.000595347	417314	-3.43372	11.7905	29.1904	4.61651e-10
rs1652342	18	21099583	T	C	0.649313	-0.0301609	0.00866381	0.000499091	417314	-3.48125	12.1191	29.1733	4.67152e-10
rs3097118	17	27978466	T	C	0.481564	-0.0323139	0.00830272	9.94329e-05	417314	-3.89197	15.1474	29.1325	4.80571e-10
rs12504594	4	140909793	A	C	0.361347	-0.0296727	0.00865646	0.000608471	417314	-3.42781	11.7499	29.1188	4.85153e-10
rs2472610	18	21138865	C	T	0.649158	-0.0297307	0.00866234	0.00059877	417314	-3.43218	11.7799	29.1043	4.90046e-10
rs9890747	17	28007442	G	A	0.506178	-0.0319881	0.00828135	0.000112155	417314	-3.86267	14.9202	29.1001	4.9146e-10
rs3936006	17	28257660	G	A	0.486857	-0.0324882	0.008291	8.91046e-05	417314	-3.91849	15.3546	29.0923	4.94143e-10
rs1788826	18	21154024	A	G	0.649245	-0.0297941	0.00866344	0.000583727	417314	-3.43906	11.8271	29.0921	4.9419e-10
rs1788819	18	21100504	A	G	0.649228	-0.0299433	0.00866229	0.000546764	417314	-3.45674	11.9491	29.0884	4.95458e-10
rs1355334	4	140887493	A	T	0.662063	0.0302573	0.00879638	0.000582264	417314	3.43974	11.8318	29.083	4.97317e-10
rs1652375	18	21109269	C	T	0.649299	-0.0299023	0.00866241	0.000556532	417314	-3.45196	11.916	29.0561	5.06693e-10
rs6536603	4	140886506	G	A	0.662008	0.0302498	0.00879754	0.000585086	417314	3.43844	11.8229	29.0476	5.09671e-10
rs769670	4	140884105	T	C	0.337964	-0.0302753	0.00879868	0.000579816	417314	-3.44089	11.8397	29.0439	5.10967e-10
rs6841661	4	140885521	A	C	0.662057	0.0302407	0.00879755	0.000587327	417314	3.4374	11.8157	29.0388	5.12778e-10
rs3106209	4	140884723	C	A	0.662055	0.0302412	0.00879785	0.000587462	417314	3.43734	11.8153	29.0383	5.12959e-10
rs769669	4	140884193	A	C	0.337942	-0.0302372	0.00879814	0.000588695	417314	-3.43677	11.8114	29.0335	5.14667e-10
rs35612722	4	140909431	A	G	0.361604	-0.0295017	0.00865801	0.000655737	417314	-3.40745	11.6107	29.0208	5.19219e-10
rs111422442	17	61692495	T	C	0.227661	-0.0368976	0.00992426	0.000200872	417314	-3.71792	13.8229	29.0118	5.22479e-10
rs3794809	17	28531258	T	C	0.421014	-0.0314323	0.00841873	0.000188751	417314	-3.73362	13.9399	28.9706	5.37606e-10
rs13109980	4	140886963	A	G	0.337937	-0.0302509	0.00879662	0.00058405	417314	-3.43892	11.8262	28.9542	5.43746e-10
rs1788821	18	21120869	G	A	0.649055	-0.0297648	0.00866151	0.0005894	417314	-3.43644	11.8092	28.9385	5.4971e-10
rs1788785	18	21142340	C	T	0.649158	-0.0297307	0.00866234	0.00059877	417314	-3.43218	11.7799	28.9312	5.52494e-10
rs1652349	18	21142734	T	A	0.649222	-0.0297178	0.00866373	0.000603268	417314	-3.43014	11.7659	28.914	5.59116e-10
rs202209469	6	50866973	GT	G	0.211337	0.0347653	0.0100891	0.000569351	417314	3.44583	11.8737	28.9111	5.60258e-10
rs1624695	18	21142992	T	A	0.649188	-0.0297523	0.00866299	0.000593827	417314	-3.43441	11.7952	28.9006	5.64351e-10
rs1788763	18	21130634	T	C	0.649146	-0.0297439	0.00866272	0.000595731	417314	-3.43355	11.7893	28.8686	5.77005e-10
rs4800495	18	21165409	C	T	0.482562	-0.0278272	0.00831231	0.000814817	417314	-3.34771	11.2072	28.8457	5.86225e-10
rs12601647	17	28164953	G	C	0.505445	-0.0311247	0.00827956	0.000170439	417314	-3.75922	14.1317	28.8273	5.93724e-10
rs4795529	17	28443549	G	A	0.46301	-0.0316791	0.00832193	0.000140832	417314	-3.8067	14.491	28.8238	5.95177e-10
rs4296334	18	21157139	T	C	0.647508	-0.0296981	0.00866864	0.000612731	417314	-3.42592	11.737	28.8123	5.99958e-10
rs1788762	18	21132571	C	G	0.649158	-0.0297311	0.00866234	0.00059866	417314	-3.43223	11.7802	28.7832	6.12161e-10
rs12941382	17	28410124	C	T	0.536795	0.0316336	0.00831812	0.000142972	417314	3.80297	14.4626	28.7738	6.16155e-10
rs28664971	17	28437410	C	A	0.46277	-0.0315489	0.00831974	0.000149403	417314	-3.79205	14.3797	28.7703	6.17677e-10
rs3110494	17	27976597	G	A	0.487427	-0.0318656	0.00829871	0.000123123	417314	-3.83983	14.7443	28.7435	6.29242e-10
rs3098950	17	27998385	T	C	0.50293	-0.0316074	0.00828269	0.000135584	417314	-3.81608	14.5625	28.7332	6.33766e-10
rs8075602	17	28433764	C	T	0.462752	-0.0315075	0.00831967	0.000152412	417314	-3.78711	14.3422	28.7328	6.33947e-10
rs58002928	18	21152633	CCAAA	C	0.648607	-0.0295789	0.00866188	0.000638205	417314	-3.41484	11.6611	28.7151	6.4175e-10
rs4800489	18	21125942	G	A	0.649032	-0.0297109	0.00866126	0.000602879	417314	-3.43032	11.7671	28.7138	6.42337e-10
rs9905950	17	28431198	C	T	0.46294	-0.031284	0.00831975	0.000169774	417314	-3.76021	14.1392	28.6993	6.48808e-10
rs4461132	17	28423430	G	A	0.462936	-0.0312722	0.00831944	0.00017064	417314	-3.75893	14.1296	28.6611	6.66212e-10
rs1788825	18	21109250	C	T	0.64931	-0.0298533	0.00866257	0.000568434	417314	-3.44624	11.8766	28.6566	6.6829e-10
rs16858086	4	45180999	G	A	0.365189	-0.0284356	0.00863296	0.000988303	417314	-3.29384	10.8494	28.6559	6.68621e-10
rs2727316	17	61961336	G	A	0.228227	-0.0386232	0.00991436	9.79219e-05	417314	-3.89568	15.1763	28.6002	6.94952e-10
rs10861879	12	108609634	A	G	0.381775	-0.0281672	0.00856538	0.00100726	417314	-3.28849	10.8142	28.5996	6.95251e-10
rs12951836	17	28410277	G	A	0.537139	0.0313967	0.00831849	0.000160439	417314	3.77433	14.2455	28.5856	7.02021e-10
rs2262046	17	61999505	C	T	0.223708	-0.0432603	0.0100104	1.54957e-05	417314	-4.32154	18.6757	28.5728	7.08259e-10
rs12948898	17	28410324	A	G	0.53714	0.0313964	0.00831849	0.000160465	417314	3.77429	14.2453	28.5568	7.16178e-10
rs4310926	17	28433275	G	A	0.46275	-0.0315009	0.00831965	0.00015289	417314	-3.78633	14.3363	28.5492	7.19945e-10
rs1788784	18	21159630	G	A	0.649618	-0.0297327	0.00866687	0.000602213	417314	-3.43062	11.7691	28.5433	7.22906e-10
rs1581095	4	45180197	C	A	0.365023	-0.0283256	0.00863185	0.00103248	417314	-3.28152	10.7684	28.5244	7.32463e-10
rs7212292	17	28409264	C	T	0.53714	0.0313938	0.00831849	0.000160661	417314	3.77398	14.2429	28.5002	7.44818e-10
rs7213076	17	28419428	A	G	0.537065	0.0312677	0.00831941	0.000171005	417314	3.7584	14.1256	28.4865	7.51926e-10
rs6504167	17	61693194	C	G	0.228268	-0.0363468	0.00991032	0.000244867	417314	-3.66757	13.4511	28.4843	7.53091e-10
rs6505141	17	27998187	A	T	0.503249	-0.0314738	0.00828327	0.000144881	417314	-3.79968	14.4376	28.4775	7.5665e-10
rs2727300	17	61965398	A	G	0.228684	-0.0389429	0.00989155	8.25106e-05	417314	-3.93699	15.4999	28.4398	7.7671e-10
rs11080115	17	28408070	T	C	0.53714	0.0313918	0.00831849	0.00016082	417314	3.77374	14.2411	28.4385	7.77376e-10
rs1788823	18	21114917	G	A	0.651647	-0.0341432	0.00870338	8.74601e-05	417314	-3.92298	15.3898	28.4156	7.89847e-10
rs12103671	17	28408217	T	C	0.53714	0.0313921	0.00831849	0.000160794	417314	3.77377	14.2414	28.4131	7.91187e-10
rs2727317	17	61961302	T	C	0.228023	-0.0382104	0.00991678	0.00011663	417314	-3.85311	14.8464	28.4121	7.91773e-10
rs10853136	17	28406018	T	C	0.537141	0.0313817	0.00831851	0.000161607	417314	3.77251	14.2319	28.3979	7.9956e-10
rs7217961	17	28403112	C	T	0.537141	0.0313783	0.00831851	0.000161875	417314	3.77211	14.2288	28.3977	7.99685e-10
rs7218379	17	28402737	T	C	0.537142	0.0313775	0.00831851	0.000161942	417314	3.77201	14.2281	28.397	8.00086e-10
rs7213517	17	28401740	G	A	0.537147	0.0313716	0.0083186	0.000162424	417314	3.77126	14.2224	28.3913	8.03224e-10
rs16858082	4	45175804	C	T	0.36502	-0.0282304	0.0086321	0.00107396	417314	-3.2704	10.6955	28.358	8.22e-10
rs348495	4	45184442	A	G	0.3642	-0.0279719	0.00863487	0.00119776	417314	-3.23941	10.4938	28.3509	8.26082e-10
rs2727293	17	61966764	C	G	0.2294	-0.0392239	0.00990306	7.47033e-05	417314	-3.96079	15.6878	28.3471	8.28269e-10
rs4863717	4	140919767	G	A	0.539128	0.0316646	0.00832373	0.000142295	417314	3.80414	14.4714	28.3425	8.30875e-10
rs12952179	17	28412687	A	G	0.537105	0.0311026	0.00832005	0.000185285	417314	3.73827	13.9747	28.3408	8.31879e-10
rs13136239	4	140908755	A	G	0.351969	-0.0286781	0.00870295	0.000983445	417314	-3.29522	10.8584	28.336	8.34633e-10
rs77706698	17	65953348	A	G	0.175817	0.0379086	0.0108811	0.000494197	417314	3.48389	12.1375	28.3333	8.36205e-10
rs929580	17	65815463	C	T	0.16813	0.041162	0.0110696	0.000200438	417314	3.71847	13.827	28.326	8.40444e-10
rs72631329	17	65818374	C	T	0.167745	0.041292	0.0110745	0.000192571	417314	3.72857	13.9022	28.3152	8.46755e-10
rs3098949	17	27978694	T	C	0.476337	-0.0347204	0.00830968	2.93691e-05	417314	-4.17831	17.4583	28.2965	8.57797e-10
rs9884417	4	140938452	T	C	0.538753	0.0313446	0.00832946	0.000167819	417314	3.7631	14.1609	28.2868	8.6362e-10
rs16947005	17	61702989	G	A	0.231495	-0.0359468	0.00986038	0.000266784	417314	-3.64558	13.2903	28.2613	8.79033e-10
rs2062579	4	45185876	A	G	0.364216	-0.0280189	0.00863477	0.00117492	417314	-3.24489	10.5293	28.2542	8.83355e-10
rs348492	4	45186253	T	C	0.364295	-0.0278747	0.00863126	0.00124002	417314	-3.22951	10.4297	28.2462	8.88267e-10
rs11867396	17	61697037	C	T	0.230259	-0.0358467	0.0098772	0.000284256	417314	-3.62924	13.1714	28.2356	8.94838e-10
rs13114050	4	140935093	T	C	0.538979	0.0312794	0.00832737	0.000172496	417314	3.75622	14.1092	28.235	8.95174e-10
rs4863723	4	140935809	A	G	0.53898	0.0312761	0.00832766	0.00017287	417314	3.75569	14.1052	28.2311	8.97636e-10
rs4585248	4	140927388	A	G	0.534077	0.0318767	0.00832828	0.00012944	417314	3.82753	14.6499	28.2294	8.98649e-10
rs2854185	17	61966765	C	T	0.229426	-0.0392117	0.00990298	7.5081e-05	417314	-3.95959	15.6783	28.227	9.00161e-10
rs2665828	17	61961561	G	A	0.227529	-0.0381452	0.00992413	0.000121202	417314	-3.84368	14.7739	28.225	9.01407e-10
rs11868763	17	28395051	A	C	0.537222	0.031154	0.00831837	0.000180244	417314	3.7452	14.0266	28.2235	9.02353e-10
rs7219456	17	28374112	G	A	0.537994	0.0310854	0.00831977	0.000186728	417314	3.73633	13.9602	28.2147	9.07905e-10
rs2727314	17	61961565	G	A	0.227529	-0.038148	0.00992414	0.000121065	417314	-3.84396	14.776	28.2011	9.16455e-10
rs28828150	4	140915832	G	T	0.538878	0.0312527	0.00832264	0.000173241	417314	3.75514	14.1011	28.1988	9.17953e-10
rs113839663	17	61740212	TG	T	0.228367	-0.03652	0.00990282	0.000226167	417314	-3.68784	13.6002	28.1792	9.30471e-10
rs9893518	17	62006997	C	T	0.223533	-0.0430333	0.00999164	1.65535e-05	417314	-4.30693	18.5497	28.175	9.33229e-10
rs4082052	6	50947295	C	T	0.322077	0.0295899	0.00887289	0.000853414	417314	3.33487	11.1213	28.159	9.43657e-10
rs4863720	4	140923030	C	T	0.538757	0.0313399	0.0083226	0.000166123	417314	3.76564	14.18	28.1546	9.4648e-10
rs3020608	17	61979993	A	C	0.228691	-0.0392349	0.00992999	7.77768e-05	417314	-3.95115	15.6116	28.1419	9.54898e-10
rs9996478	4	140920657	G	T	0.538919	0.0313	0.00832225	0.000169231	417314	3.761	14.1451	28.1369	9.58183e-10
rs6856489	4	140935696	A	G	0.538811	0.0312343	0.00832924	0.00017686	417314	3.74996	14.0622	28.1289	9.63528e-10
rs6536630	4	140919035	A	T	0.461312	-0.0315053	0.00832472	0.000153986	417314	-3.78455	14.3228	28.117	9.71495e-10
rs5821405	17	61959727	ACTC	A	0.228053	-0.0377627	0.00991782	0.000140343	417314	-3.80756	14.4975	28.1158	9.72341e-10
rs9996587	4	140920804	G	T	0.538914	0.0313072	0.00832231	0.000168671	417314	3.76184	14.1514	28.115	9.72894e-10
rs7656823	4	140919083	A	G	0.538922	0.0313892	0.00832234	0.000162151	417314	3.77168	14.2256	28.112	9.74863e-10
rs6504168	17	61697469	T	G	0.22907	-0.0359439	0.00989513	0.000280705	417314	-3.63248	13.1949	28.1082	9.77452e-10
rs7698089	4	140910848	T	C	0.539079	0.031175	0.00832432	0.00018036	417314	3.74505	14.0254	28.0949	9.86509e-10
rs9999045	4	140921004	A	T	0.538919	0.0312996	0.00832227	0.00016927	417314	3.76095	14.1447	28.0941	9.87034e-10
rs2048382	4	140929111	T	C	0.538914	0.0314032	0.00832019	0.000160432	417314	3.77434	14.2456	28.0906	9.89469e-10
rs10024716	4	140937836	C	G	0.539069	0.0310573	0.00832947	0.000192544	417314	3.7286	13.9025	28.0834	9.94408e-10
rs348500	4	45186832	C	T	0.364417	-0.027699	0.00864281	0.00135129	417314	-3.20486	10.2711	28.0692	1.00427e-09
rs34973539	4	140940476	A	T	0.460935	-0.0310163	0.00833463	0.000198144	417314	-3.72138	13.8486	28.0638	1.00806e-09
rs4863715	4	140915545	A	G	0.538917	0.0312773	0.00832235	0.00017112	417314	3.75823	14.1243	28.0598	1.01086e-09
rs11100418	4	140921151	C	T	0.538903	0.0313154	0.00832247	0.000168054	417314	3.76275	14.1583	28.0596	1.01095e-09
rs7674555	4	140940364	C	A	0.461276	-0.0310364	0.00833317	0.000195749	417314	-3.72444	13.8715	28.0589	1.01143e-09
rs1397440	4	140892872	C	T	0.661083	0.029648	0.0087814	0.000734869	417314	3.37623	11.3989	28.0556	1.01375e-09
rs6504169	17	61709145	G	A	0.229424	-0.0362783	0.00988609	0.000242896	417314	-3.66963	13.4662	28.0488	1.01859e-09
rs1996023	4	45164637	G	T	0.360455	-0.0283218	0.00866015	0.00107411	417314	-3.27036	10.6952	28.0455	1.02089e-09
rs4863523	4	140912991	C	T	0.538915	0.0312511	0.00832251	0.000173332	417314	3.75501	14.1001	28.0442	1.02185e-09
rs112033503	17	61960548	T	G	0.227888	-0.0383599	0.00991605	0.000109522	417314	-3.86847	14.965	28.0431	1.02262e-09
rs12331577	4	140912281	C	T	0.538914	0.0312394	0.00832266	0.000174357	417314	3.75354	14.089	28.0388	1.02566e-09
rs12331517	4	140912216	G	A	0.538914	0.0312367	0.00832267	0.000174582	417314	3.75321	14.0866	28.0251	1.03547e-09
rs4863716	4	140916758	C	T	0.538965	0.0311475	0.00832263	0.000182188	417314	3.74251	14.0064	28.0182	1.04039e-09
rs2665838	17	61966465	G	C	0.225168	-0.0375281	0.00996359	0.000165535	417314	-3.76652	14.1867	28.0146	1.04299e-09
rs2048384	4	140930511	A	G	0.539016	0.0312888	0.00832147	0.000169907	417314	3.76001	14.1377	27.9912	1.0601e-09
rs938022	4	140925785	C	A	0.538919	0.0313005	0.00832236	0.000169227	417314	3.76101	14.1452	27.9845	1.06499e-09
rs2604918	4	140879929	T	G	0.334151	-0.029156	0.0088302	0.000960506	417314	-3.30185	10.9022	27.9802	1.0682e-09
rs11871767	17	61698723	G	A	0.230967	-0.0356387	0.00986481	0.000303019	417314	-3.61271	13.0517	27.9796	1.06864e-09
rs3020612	17	61960878	T	C	0.228006	-0.0380467	0.00992399	0.000126174	417314	-3.83381	14.6981	27.975	1.07202e-09
rs11542436	17	61778689	C	A	0.229872	-0.0367596	0.00988246	0.000199476	417314	-3.71968	13.836	27.9736	1.07308e-09
rs9308048	4	140938372	G	A	0.539078	0.0311252	0.00832969	0.000186479	417314	3.73666	13.9626	27.9731	1.07349e-09
rs1510721	4	140926290	C	T	0.538859	0.0311888	0.00832327	0.000178834	417314	3.74718	14.0414	27.966	1.07876e-09
rs9903897	17	61716705	A	T	0.229439	-0.0363131	0.00988577	0.000239464	417314	-3.67327	13.4929	27.9655	1.07912e-09
rs62084708	17	66049707	A	G	0.263909	0.033594	0.00941017	0.000357034	417314	3.56997	12.7447	27.9647	1.07971e-09
rs72887104	6	50879542	G	A	0.039395	0.0783833	0.0208006	0.00016435	417314	3.76832	14.2002	27.9573	1.08533e-09
rs769673	4	140882750	A	G	0.334079	-0.0291242	0.00882452	0.000965562	417314	-3.30037	10.8925	27.9478	1.09245e-09
rs13380863	17	61780793	A	G	0.228764	-0.0360031	0.00989496	0.000274195	417314	-3.63853	13.2389	27.9453	1.09439e-09
rs17005417	4	140933476	C	T	0.539083	0.0311186	0.00832735	0.000186294	417314	3.73692	13.9645	27.9386	1.0995e-09
rs2727312	17	61962884	G	A	0.228217	-0.0378492	0.00991394	0.00013466	417314	-3.81778	14.5754	27.9362	1.10128e-09
rs7503050	17	66048462	T	G	0.263939	0.0335548	0.00941031	0.000362811	417314	3.56575	12.7146	27.9317	1.10474e-09
rs11657306	17	61704822	A	G	0.228834	-0.036971	0.00990025	0.0001882	417314	-3.73435	13.9454	27.9262	1.10894e-09
rs1111339	4	140925529	A	T	0.538919	0.0313007	0.00832236	0.000169208	417314	3.76104	14.1454	27.9169	1.1161e-09
rs2727315	17	61961458	T	C	0.227999	-0.0381608	0.00991537	0.000118771	417314	-3.84865	14.8121	27.8994	1.12974e-09
rs7212379	17	61706122	A	G	0.22955	-0.0364614	0.00988708	0.000226219	417314	-3.68778	13.5997	27.8948	1.13341e-09
rs17314304	4	140933926	C	A	0.539084	0.0311169	0.00832757	0.000186513	417314	3.73661	13.9623	27.8942	1.13381e-09
rs2727348	17	61980297	A	C	0.228915	-0.0391177	0.00992446	8.09599e-05	417314	-3.94154	15.5358	27.8858	1.14051e-09
rs7220821	17	61704147	A	G	0.229429	-0.0363175	0.00988706	0.000239497	417314	-3.67324	13.4927	27.8779	1.14674e-09
rs56057198	17	61733332	A	G	0.228702	-0.0358664	0.00989716	0.000290188	417314	-3.62391	13.1327	27.8762	1.14808e-09
rs56218782	4	140893287	C	T	0.338957	-0.0296074	0.00878131	0.000747223	417314	-3.37164	11.3679	27.8744	1.1495e-09
rs3936134	17	65814382	G	C	0.1653	0.0426969	0.0111372	0.000126218	417314	3.83372	14.6974	27.8683	1.15443e-09
rs7696858	4	140910964	A	G	0.538925	0.0311045	0.00832387	0.000186389	417314	3.73678	13.9636	27.8588	1.16201e-09
rs2854175	17	61998469	A	C	0.223328	-0.0430391	0.0100158	1.73021e-05	417314	-4.29712	18.4652	27.8576	1.16301e-09
rs8064261	17	61705212	A	G	0.229407	-0.0362782	0.00988737	0.00024336	417314	-3.66915	13.4626	27.8528	1.16686e-09
rs3817181	17	61776538	C	G	0.228822	-0.0360716	0.00989439	0.000266704	417314	-3.64566	13.2909	27.8468	1.17178e-09
rs2515649	17	62000200	A	G	0.223503	-0.0429465	0.010011	1.78715e-05	417314	-4.28993	18.4035	27.8378	1.17906e-09
rs11079509	17	61762148	T	G	0.22872	-0.0358555	0.00989683	0.000291286	417314	-3.62293	13.1256	27.8255	1.18923e-09
rs15637	17	61772050	G	C	0.228843	-0.036111	0.00989407	0.000262488	417314	-3.64976	13.3208	27.8171	1.19613e-09
rs113134232	17	61715461	A	G	0.228826	-0.0359031	0.00989588	0.000285535	417314	-3.62809	13.163	27.8104	1.20169e-09
rs9901507	17	61765524	A	G	0.228825	-0.036102	0.00989447	0.000263566	417314	-3.6487	13.313	27.809	1.20284e-09
rs16947042	17	61766457	G	T	0.228838	-0.036101	0.00989432	0.000263609	417314	-3.64866	13.3127	27.8087	1.20313e-09
rs2319990	17	61705397	C	T	0.229413	-0.0362731	0.0098874	0.000243865	417314	-3.66862	13.4588	27.7993	1.21098e-09
rs769675	4	140880109	C	T	0.33403	-0.0288833	0.00882944	0.00107073	417314	-3.27125	10.7011	27.794	1.21544e-09
rs4795521	17	28149485	G	T	0.491493	-0.0336596	0.00828002	4.79988e-05	417314	-4.06516	16.5255	27.7888	1.21982e-09
rs4863524	4	140931632	T	A	0.539093	0.0311132	0.0083257	0.000186226	417314	3.73701	13.9652	27.7766	1.23018e-09
rs10461272	4	140926977	A	G	0.538872	0.0311818	0.00832345	0.00017949	417314	3.74626	14.0345	27.7763	1.23046e-09
rs2955250	17	61959740	T	C	0.227813	-0.0379361	0.00991619	0.000130413	417314	-3.82567	14.6358	27.7708	1.23519e-09
rs813979	4	140880322	C	T	0.334026	-0.0288794	0.00882914	0.00107201	417314	-3.27092	10.6989	27.768	1.23757e-09
rs11079508	17	61750066	C	T	0.228967	-0.0360638	0.00989195	0.000266588	417314	-3.64577	13.2917	27.7679	1.23763e-09
rs6504171	17	61710010	A	G	0.229102	-0.0360397	0.009891	0.000268757	417314	-3.64369	13.2764	27.7649	1.24021e-09
rs769657	4	140877659	G	A	0.334088	-0.0288863	0.00883369	0.00107542	417314	-3.27002	10.693	27.7568	1.2472e-09
rs4790973	17	65951133	T	C	0.238429	0.0308131	0.00973266	0.00154575	417314	3.16595	10.0232	27.7472	1.2556e-09
rs8080211	17	61729882	G	A	0.228959	-0.0358332	0.00989242	0.000292005	417314	-3.62229	13.121	27.7415	1.26049e-09
rs8073217	17	28164263	C	G	0.513565	-0.029638	0.00828353	0.000346306	417314	-3.57794	12.8017	27.7358	1.26554e-09
rs62068629	17	28187596	C	G	0.491861	-0.033796	0.00828026	4.47435e-05	417314	-4.08151	16.6588	27.7346	1.26663e-09
rs2874368	4	140927013	A	G	0.538859	0.031188	0.00832328	0.000178904	417314	3.74708	14.0406	27.729	1.27155e-09
rs7216064	17	65898809	A	G	0.238276	0.0309042	0.0097348	0.00150034	417314	3.17461	10.0782	27.7209	1.27869e-09
rs1877316	17	61766880	A	C	0.228815	-0.0361037	0.00989452	0.000263409	417314	-3.64886	13.3142	27.7175	1.28168e-09
rs12601921	17	65825354	T	C	0.236462	0.0312104	0.00977826	0.00141381	417314	3.19182	10.1877	27.7114	1.28709e-09
rs769672	4	140883254	C	G	0.333968	-0.0288666	0.00882385	0.00107006	417314	-3.27143	10.7022	27.7027	1.29489e-09
rs6504170	17	61709168	T	C	0.229077	-0.0358665	0.0098913	0.000287766	417314	-3.62607	13.1483	27.6913	1.30522e-09
rs769674	4	140881964	T	A	0.333906	-0.0288881	0.00882784	0.00106645	417314	-3.27239	10.7085	27.6876	1.30853e-09
rs8077265	17	61732727	G	A	0.228974	-0.0358688	0.00989219	0.000287872	417314	-3.62597	13.1477	27.6848	1.31112e-09
rs12601759	17	65955284	G	A	0.239679	0.0305964	0.00971708	0.00163983	417314	3.14872	9.91446	27.6763	1.31884e-09
rs12603589	17	65825248	C	T	0.236544	0.0311607	0.00977514	0.00143384	417314	3.18775	10.1617	27.6761	1.319e-09
rs73338706	17	65926604	C	T	0.238249	0.0311092	0.00973525	0.00139576	417314	3.19552	10.2114	27.6753	1.31975e-09
rs2003549	17	62008437	T	C	0.223184	-0.0422486	0.00999428	2.36532e-05	417314	-4.22728	17.8699	27.6707	1.32396e-09
rs9909992	17	61731931	A	G	0.228922	-0.0359281	0.00989346	0.00028178	417314	-3.6315	13.1878	27.6592	1.33457e-09
rs9908044	17	61747032	C	A	0.228984	-0.0358298	0.00989182	0.000292146	417314	-3.62216	13.1201	27.6557	1.33783e-09
rs4077465	17	28300144	C	T	0.462246	-0.0308917	0.00831484	0.000203011	417314	-3.71525	13.8031	27.6523	1.34096e-09
rs62085991	17	65920508	A	G	0.238292	0.0308934	0.00973472	0.00150598	417314	3.17353	10.0713	27.652	1.34124e-09
rs7216798	17	61740963	A	G	0.228733	-0.0358693	0.00989648	0.000289574	417314	-3.62445	13.1366	27.6487	1.34437e-09
rs4964655	12	108594044	A	C	0.365785	-0.0284893	0.00861418	0.000942128	417314	-3.30726	10.9379	27.6486	1.34448e-09
rs9894090	17	61764921	G	A	0.228815	-0.0359844	0.00989564	0.000276484	417314	-3.63639	13.2233	27.6474	1.3456e-09
rs7220004	17	28369548	T	G	0.536977	0.0304436	0.00831542	0.000251131	417314	3.6611	13.4037	27.6466	1.34633e-09
rs17549954	17	61707032	G	A	0.229067	-0.0358807	0.00989252	0.000286682	417314	-3.62705	13.1555	27.637	1.35529e-09
rs113155878	17	61706560	A	C	0.229067	-0.0358794	0.00989252	0.00028682	417314	-3.62692	13.1546	27.636	1.35623e-09
rs9912201	17	61763208	G	A	0.228725	-0.035868	0.00989682	0.000289861	417314	-3.62419	13.1348	27.6339	1.35826e-09
rs4964654	12	108594043	A	T	0.365587	-0.0284322	0.00862107	0.000973801	417314	-3.29799	10.8767	27.6207	1.37076e-09
rs11871285	17	65840809	T	G	0.238745	0.0303851	0.00973127	0.0017937	417314	3.12242	9.7495	27.6142	1.37688e-09
rs10445384	17	28182685	C	T	0.492131	-0.0334915	0.00827627	5.19469e-05	417314	-4.04669	16.3757	27.6141	1.37697e-09
rs8081612	17	61724695	T	C	0.228976	-0.035776	0.00989189	0.00029838	417314	-3.6167	13.0805	27.614	1.37712e-09
rs8074771	17	61735865	T	C	0.228954	-0.0358328	0.00989249	0.000292079	417314	-3.62222	13.1205	27.613	1.37804e-09
rs12325866	17	61755974	A	G	0.228703	-0.0360079	0.00989683	0.000274416	417314	-3.63833	13.2374	27.613	1.37811e-09
rs16947014	17	61719032	T	C	0.229008	-0.0357945	0.00989222	0.000296374	417314	-3.61845	13.0932	27.6087	1.38219e-09
rs6504173	17	61735056	C	T	0.229026	-0.0357682	0.00989181	0.000299261	417314	-3.61594	13.075	27.6082	1.38267e-09
rs4964656	12	108594069	C	G	0.365639	-0.0283999	0.00862153	0.000987507	417314	-3.29407	10.8509	27.607	1.38383e-09
rs61360320	17	61800392	T	C	0.228759	-0.0359549	0.0098945	0.000279248	417314	-3.63383	13.2047	27.6033	1.38733e-09
rs10445400	17	28183059	G	A	0.492334	-0.0334822	0.00827895	5.24904e-05	417314	-4.04426	16.356	27.6006	1.38997e-09
rs933847	12	108596123	G	A	0.365667	-0.0282767	0.00862214	0.00103975	417314	-3.27955	10.7554	27.5992	1.39129e-09
rs6504174	17	61738137	C	G	0.228712	-0.035827	0.00989679	0.00029453	417314	-3.62006	13.1049	27.5966	1.39387e-09
rs9903903	17	61762044	G	A	0.228741	-0.0358945	0.00989652	0.000286748	417314	-3.62698	13.155	27.5945	1.3959e-09
rs56057065	17	61981269	G	C	0.230151	-0.0388806	0.00997392	9.68992e-05	417314	-3.89823	15.1962	27.5905	1.39972e-09
rs2854193	17	61952633	T	C	0.227574	-0.0372786	0.00991885	0.000171033	417314	-3.75836	14.1253	27.5885	1.40169e-09
rs11655493	17	61733052	T	C	0.228953	-0.0358295	0.0098925	0.000292462	417314	-3.62189	13.1181	27.586	1.40412e-09
rs7503810	17	66049531	A	G	0.263377	0.0331604	0.00941808	0.000430041	417314	3.52093	12.3969	27.5853	1.40478e-09
rs12331784	4	140912403	A	G	0.540611	0.0306434	0.00832768	0.000233502	417314	3.6797	13.5402	27.584	1.40604e-09
rs11658329	17	61763031	C	G	0.228747	-0.0358772	0.00989632	0.000288622	417314	-3.62531	13.1429	27.5817	1.40829e-09
rs62068621	17	28170382	G	A	0.49194	-0.0334797	0.00827986	5.26575e-05	417314	-4.04351	16.35	27.5802	1.40976e-09
rs11869932	17	61873915	G	A	0.228564	-0.0354913	0.00989765	0.000336008	417314	-3.58583	12.8582	27.5777	1.4122e-09
rs12939344	17	28328819	C	G	0.536842	0.0302542	0.00831508	0.000274252	417314	3.63847	13.2385	27.5775	1.41239e-09
rs9899788	17	61756384	A	G	0.228733	-0.0358708	0.0098965	0.000289421	417314	-3.62459	13.1377	27.5763	1.4136e-09
rs56383601	17	61929968	C	A	0.230567	-0.0357017	0.00986938	0.00029755	417314	-3.61742	13.0857	27.5754	1.41447e-09
rs8068603	17	61755211	A	T	0.228733	-0.0358667	0.00989648	0.000289874	417314	-3.62419	13.1347	27.5732	1.41664e-09
rs72848797	17	61934664	A	G	0.230617	-0.0356868	0.00986868	0.000298999	417314	-3.61617	13.0767	27.5717	1.41809e-09
rs8069210	17	61726032	A	G	0.228971	-0.035745	0.00989217	0.000302134	417314	-3.61346	13.0571	27.5649	1.42486e-09
rs10009373	4	140909717	G	C	0.461078	-0.0310959	0.00832318	0.000186922	417314	-3.73606	13.9581	27.5633	1.42645e-09
rs9901000	17	61737798	T	C	0.228768	-0.0358119	0.00989698	0.000296353	417314	-3.61847	13.0933	27.56	1.42971e-09
rs7225483	17	28341679	G	T	0.536848	0.030232	0.00831467	0.000276924	417314	3.63598	13.2204	27.5587	1.43101e-09
rs2854207	17	61947107	G	C	0.226176	-0.0373658	0.00993981	0.000170451	417314	-3.75921	14.1316	27.5573	1.43233e-09
rs8075273	17	61728881	A	C	0.228952	-0.0358235	0.00989249	0.000293143	417314	-3.62128	13.1137	27.557	1.4327e-09
rs992416	17	61745905	C	A	0.228963	-0.0357903	0.00989213	0.000296825	417314	-3.61806	13.0903	27.5568	1.43281e-09
rs2006123	17	61958669	T	G	0.227496	-0.0375831	0.00992403	0.000152426	417314	-3.78708	14.342	27.5565	1.43315e-09
rs72891726	6	50871163	G	A	0.0394598	0.0775076	0.0207762	0.000191025	417314	3.7306	13.9173	27.5563	1.4334e-09
rs7209435	17	61712964	C	T	0.229812	-0.0357223	0.00987897	0.000299199	417314	-3.61599	13.0754	27.5539	1.43572e-09
rs2854219	17	61942682	T	C	0.230435	-0.035678	0.00987328	0.000301988	417314	-3.61359	13.058	27.5521	1.43755e-09
rs7921	17	62006259	A	G	0.22319	-0.0421392	0.00999366	2.48022e-05	417314	-4.21659	17.7797	27.5518	1.43788e-09
rs769656	4	140878643	C	T	0.334076	-0.0287832	0.00883177	0.00111787	417314	-3.25905	10.6214	27.5481	1.44151e-09
rs2854201	17	61947754	A	G	0.227503	-0.0369719	0.00991738	0.000193015	417314	-3.72799	13.8979	27.5481	1.44153e-09
rs2727311	17	61963068	A	G	0.232827	-0.0380393	0.0098511	0.000112725	417314	-3.86143	14.9106	27.5477	1.44197e-09
rs9897794	17	28296327	G	T	0.463141	-0.0302013	0.00831431	0.000280744	417314	-3.63245	13.1947	27.5452	1.44449e-09
rs1976052	17	65830578	T	C	0.236905	0.0310769	0.0097651	0.00146036	417314	3.18245	10.128	27.5447	1.44489e-09
rs2874121	17	61731024	T	C	0.228953	-0.0358291	0.0098925	0.000292503	417314	-3.62184	13.1178	27.5368	1.4529e-09
rs55674647	17	61794195	C	T	0.228511	-0.0354226	0.00989823	0.000345327	417314	-3.57868	12.807	27.5339	1.45583e-09
rs4794861	17	28183174	C	A	0.492349	-0.0335286	0.00827907	5.12613e-05	417314	-4.0498	16.4009	27.5276	1.46215e-09
rs2729435	17	28121532	C	T	0.507974	0.0334101	0.00828043	5.46424e-05	417314	4.03483	16.2798	27.5235	1.46635e-09
rs9912904	17	61763534	C	A	0.228732	-0.0358882	0.00989681	0.000287581	417314	-3.62624	13.1496	27.5212	1.46867e-09
rs12936302	17	28349476	A	G	0.536783	0.0302746	0.00831501	0.000271625	417314	3.64096	13.2566	27.5205	1.46944e-09
rs56393562	17	65933918	T	C	0.238302	0.0308389	0.00973473	0.00153529	417314	3.16793	10.0358	27.5199	1.46999e-09
rs7226121	17	28208125	A	C	0.489696	-0.0299504	0.00828226	0.000298944	417314	-3.61621	13.077	27.5182	1.47173e-09
rs12944395	17	28323499	G	A	0.536903	0.0303297	0.00831506	0.000264734	417314	3.64756	13.3047	27.5167	1.47324e-09
rs62068625	17	28176581	A	G	0.491916	-0.0334987	0.0082798	5.21375e-05	417314	-4.04583	16.3688	27.5166	1.47342e-09
rs8070650	17	61744040	G	A	0.22841	-0.0361735	0.00990708	0.00026094	417314	-3.65128	13.3318	27.514	1.47603e-09
rs12452823	17	65885783	A	G	0.238952	0.0299445	0.00972863	0.00208406	417314	3.07798	9.47394	27.5136	1.47648e-09
rs55866125	17	28312993	C	T	0.463079	-0.0301472	0.00831432	0.000287912	417314	-3.62594	13.1474	27.5099	1.4802e-09
rs8075257	17	61728750	C	G	0.22897	-0.0357951	0.00989207	0.000296244	417314	-3.61857	13.094	27.506	1.48428e-09
rs7211213	17	61769456	C	T	0.229084	-0.0357594	0.00989126	0.000300054	417314	-3.61525	13.07	27.5052	1.48505e-09
rs8076717	17	61850301	G	A	0.228552	-0.0354892	0.00989727	0.000336101	417314	-3.58576	12.8576	27.5045	1.48579e-09
rs55758314	17	28173978	C	T	0.491964	-0.0334693	0.00827948	5.28969e-05	417314	-4.04244	16.3413	27.4935	1.49721e-09
rs1842026	17	28188111	T	C	0.491948	-0.0334986	0.00827951	5.21063e-05	417314	-4.04596	16.3698	27.4899	1.50091e-09
rs57037139	17	28173283	T	C	0.491962	-0.0334604	0.00827946	5.31386e-05	417314	-4.04137	16.3327	27.4893	1.50157e-09
rs7210991	17	28190961	C	T	0.491869	-0.0334843	0.00827977	5.25218e-05	417314	-4.04411	16.3548	27.4865	1.50448e-09
rs12051834	17	28192785	T	C	0.491948	-0.033497	0.00827956	5.21567e-05	417314	-4.04575	16.3681	27.4823	1.50884e-09
rs62086884	17	65994400	C	G	0.231201	0.0324054	0.00984408	0.000995245	417314	3.29187	10.8364	27.4787	1.51262e-09
rs8067431	17	61817048	C	T	0.228767	-0.035759	0.00989802	0.000302977	417314	-3.61274	13.0519	27.4734	1.51819e-09
rs9900974	17	28364456	T	C	0.536883	0.0302458	0.00831461	0.000275112	417314	3.63767	13.2326	27.4724	1.51929e-09
rs4547389	17	28364768	C	T	0.536883	0.0302458	0.00831461	0.000275112	417314	3.63767	13.2326	27.4724	1.51929e-09
rs4474741	17	28148117	T	C	0.491493	-0.0336602	0.00828001	4.79844e-05	417314	-4.06524	16.5261	27.4665	1.52552e-09
rs7225686	17	28356744	A	C	0.536883	0.0302458	0.00831461	0.000275112	417314	3.63767	13.2326	27.4641	1.52802e-09
rs17226179	17	28168573	C	T	0.49198	-0.0334814	0.00827942	5.25606e-05	417314	-4.04393	16.3534	27.4639	1.52828e-09
rs78154346	17	28169493	T	C	0.49138	-0.0336583	0.00828519	4.85568e-05	417314	-4.06247	16.5036	27.4594	1.53307e-09
rs4528633	17	28356136	T	C	0.536828	0.0302429	0.00831532	0.000275823	417314	3.63701	13.2278	27.4591	1.5333e-09
rs11654651	17	61878662	A	G	0.228564	-0.0354913	0.00989765	0.000336008	417314	-3.58583	12.8582	27.4567	1.53595e-09
rs11653805	17	28378276	T	C	0.536883	0.0302459	0.00831461	0.000275106	417314	3.63768	13.2327	27.4532	1.53963e-09
rs1038089	17	28178724	T	A	0.491955	-0.0334998	0.00827966	5.20919e-05	417314	-4.04604	16.3704	27.4507	1.54237e-09
rs11868959	17	65840810	C	T	0.238745	0.030385	0.00973127	0.00179378	417314	3.12241	9.74943	27.4489	1.54422e-09
rs12601963	17	28246358	G	A	0.49199	-0.0335666	0.00828086	5.04522e-05	417314	-4.05352	16.431	27.4463	1.54708e-09
rs11654079	17	61999405	C	T	0.2232	-0.0428145	0.0100272	1.95632e-05	417314	-4.26984	18.2315	27.4406	1.55322e-09
rs9747164	17	61864787	C	T	0.228529	-0.0354689	0.00989813	0.000339156	417314	-3.58339	12.8407	27.438	1.55596e-09
rs10853135	17	28188675	A	G	0.491948	-0.0334981	0.00827951	5.21207e-05	417314	-4.0459	16.3693	27.4345	1.55979e-09
rs2016172	17	61861283	T	G	0.228564	-0.0354917	0.00989764	0.000335946	417314	-3.58588	12.8585	27.4328	1.5616e-09
rs7221143	17	61859348	T	C	0.228564	-0.0354909	0.00989763	0.000336047	417314	-3.5858	12.8579	27.4322	1.56224e-09
rs11079511	17	61858537	C	G	0.228563	-0.0354892	0.00989762	0.000336271	417314	-3.58563	12.8567	27.4309	1.56364e-09
rs67018565	17	61928055	A	C	0.230566	-0.0357056	0.00986935	0.000297085	417314	-3.61783	13.0887	27.4302	1.56437e-09
rs3214910	17	28072848	ACT	A	0.507314	0.0338167	0.00827857	4.41052e-05	417314	4.08485	16.686	27.4268	1.56807e-09
rs9904067	17	61931549	A	G	0.230588	-0.0357379	0.00986909	0.000293251	417314	-3.6212	13.1131	27.425	1.57002e-09
rs56088359	17	28173659	G	A	0.491953	-0.0334998	0.00827951	5.20763e-05	417314	-4.04611	16.371	27.4236	1.57157e-09
rs12602426	17	28158815	C	T	0.491961	-0.0334778	0.0082795	5.26672e-05	417314	-4.04346	16.3495	27.4209	1.57451e-09
rs7218113	17	28372130	G	A	0.536883	0.0302458	0.00831461	0.000275112	417314	3.63767	13.2326	27.4201	1.57542e-09
rs8073373	17	61703320	C	T	0.230009	-0.0356961	0.00988262	0.000303837	417314	-3.61201	13.0466	27.4132	1.58296e-09
rs78172786	17	61847114	C	A	0.228858	-0.0357067	0.00990005	0.000310092	417314	-3.60672	13.0084	27.4091	1.58747e-09
rs9899491	17	61934384	C	G	0.230616	-0.0356885	0.00986868	0.0002988	417314	-3.61634	13.0779	27.3943	1.60391e-09
rs11651586	17	61825337	T	C	0.228593	-0.0356744	0.00989735	0.000312831	417314	-3.60444	12.992	27.386	1.61319e-09
rs2727310	17	61963241	G	A	0.23127	-0.0387193	0.00987657	8.84341e-05	417314	-3.92032	15.3689	27.3838	1.61561e-09
rs769671	4	140883618	T	C	0.333957	-0.0289045	0.00882333	0.00105322	417314	-3.27592	10.7316	27.3766	1.62364e-09
rs35844156	17	61837568	A	G	0.228587	-0.0356274	0.0098975	0.000318662	417314	-3.59964	12.9574	27.3738	1.62691e-09
rs55655651	17	28244286	A	T	0.491988	-0.0335602	0.00828087	5.06221e-05	417314	-4.05274	16.4247	27.3705	1.63054e-09
rs11870815	17	61834629	T	G	0.228595	-0.0356203	0.00989753	0.000319558	417314	-3.59891	12.9521	27.3682	1.63317e-09
rs55974138	17	28215546	G	A	0.491945	-0.0334874	0.00827961	5.24192e-05	417314	-4.04456	16.3585	27.3673	1.63422e-09
rs11658740	17	61751069	G	A	0.228953	-0.0358302	0.00989249	0.000292382	417314	-3.62196	13.1186	27.3665	1.63516e-09
rs6504182	17	61823672	C	T	0.228615	-0.0357682	0.00989699	0.000301453	417314	-3.61405	13.0613	27.3555	1.64765e-09
rs111729849	17	61817604	G	C	0.227562	-0.035956	0.00992255	0.000290456	417314	-3.62367	13.131	27.3549	1.64835e-09
rs8078638	17	28290358	G	A	0.463118	-0.030006	0.00831411	0.000307319	417314	-3.60905	13.0252	27.3545	1.6488e-09
rs12601919	17	65825374	G	A	0.236545	0.0311596	0.00977514	0.0014344	417314	3.18764	10.161	27.3496	1.65446e-09
rs4375718	17	28363642	T	C	0.536696	0.0301449	0.00831586	0.000288968	417314	3.62499	13.1405	27.3465	1.65802e-09
rs7212162	17	28321328	A	T	0.463104	-0.0301753	0.00831464	0.000284328	417314	-3.62918	13.1709	27.3451	1.65957e-09
rs9915270	17	28146068	T	C	0.491814	-0.0333349	0.00827954	5.66892e-05	417314	-4.02618	16.2101	27.3427	1.66237e-09
rs115210018	17	65880539	C	T	0.238977	0.0298685	0.00972884	0.00213988	417314	3.0701	9.42551	27.3388	1.66689e-09
rs62068620	17	28167674	T	A	0.492039	-0.0335416	0.00828041	5.10611e-05	417314	-4.05072	16.4083	27.3385	1.66718e-09
rs76515799	17	28169491	G	A	0.491446	-0.033387	0.00828523	5.5847e-05	417314	-4.0297	16.2385	27.3307	1.67623e-09
rs2854222	17	61939015	T	C	0.230631	-0.0356532	0.00986873	0.00030297	417314	-3.61274	13.0519	27.3225	1.68586e-09
rs8069687	17	61883023	G	A	0.228561	-0.0355691	0.00989765	0.000326032	417314	-3.59369	12.9146	27.3169	1.69236e-09
rs79999613	17	28278549	A	T	0.469927	-0.033331	0.00830632	6.00219e-05	417314	-4.01273	16.102	27.3159	1.69353e-09
rs9895920	17	61852719	C	T	0.228585	-0.0355303	0.00989731	0.000330819	417314	-3.58989	12.8873	27.3123	1.69778e-09
rs7224199	17	28523726	T	G	0.445601	-0.0323632	0.00834276	0.000104802	417314	-3.8792	15.0482	27.3121	1.69801e-09
rs2321493	17	28230359	C	T	0.49195	-0.0334573	0.00827981	5.32623e-05	417314	-4.04083	16.3283	27.3115	1.69874e-09
rs62070267	17	28242925	A	G	0.491999	-0.0335605	0.00828097	5.06232e-05	417314	-4.05273	16.4246	27.3061	1.70508e-09
rs7225092	17	61864005	T	G	0.228564	-0.0354909	0.00989763	0.000336047	417314	-3.5858	12.8579	27.3054	1.70597e-09
rs2628176	17	28139292	T	A	0.50846	0.033189	0.00828181	6.13734e-05	417314	4.00746	16.0597	27.3004	1.71183e-09
rs11656575	17	61892091	T	C	0.23008	-0.0356377	0.00987725	0.000308496	417314	-3.60806	13.0181	27.3002	1.71205e-09
rs6504186	17	61863932	A	G	0.228597	-0.0355144	0.00989728	0.000332836	417314	-3.5883	12.8759	27.3002	1.71214e-09
rs28655477	17	61939237	T	C	0.230654	-0.0356316	0.00986915	0.000305731	417314	-3.6104	13.035	27.3	1.71238e-09
rs12452288	17	28235220	G	A	0.492006	-0.0334357	0.00828079	5.39697e-05	417314	-4.03774	16.3034	27.2998	1.7126e-09
rs62086046	17	65982943	T	C	0.241226	0.0296824	0.00969373	0.00219847	417314	3.06202	9.37597	27.2988	1.71374e-09
rs12452201	17	28214173	C	G	0.492007	-0.0334737	0.0082804	5.28798e-05	417314	-4.04252	16.342	27.2985	1.71414e-09
rs2854223	17	61939014	G	A	0.230631	-0.0356532	0.00986873	0.00030297	417314	-3.61274	13.0519	27.2979	1.7148e-09
rs6505148	17	28289818	T	C	0.463049	-0.0300882	0.00831443	0.000295985	417314	-3.61879	13.0957	27.297	1.71594e-09
rs12451721	17	65939075	A	G	0.23849	0.0306486	0.00973454	0.00164142	417314	3.14844	9.91266	27.2965	1.71647e-09
rs55633288	17	28368196	A	G	0.537103	0.0300576	0.008316	0.000301002	417314	3.61443	13.0641	27.2941	1.71931e-09
rs113140273	17	61847105	T	C	0.228613	-0.0355147	0.00989805	0.000333158	417314	-3.58805	12.8741	27.2914	1.72254e-09
rs7221154	17	28505024	A	G	0.445605	-0.0321792	0.00834734	0.00011572	417314	-3.85502	14.8612	27.2897	1.72457e-09
rs1532042	17	28504389	T	G	0.445473	-0.0321875	0.00834558	0.000114868	417314	-3.85683	14.8752	27.2876	1.72714e-09
rs9914206	17	61936147	T	C	0.230759	-0.0356139	0.00986957	0.000308021	417314	-3.60846	13.0209	27.2852	1.72996e-09
rs3214711	17	61883601	AT	A	0.228564	-0.0354914	0.00989766	0.000335993	417314	-3.58584	12.8582	27.2814	1.73454e-09
rs7207768	17	61867936	T	C	0.228565	-0.0354594	0.0098976	0.000340165	417314	-3.58263	12.8352	27.2812	1.73481e-09
rs7207569	17	61867787	A	C	0.228564	-0.0354909	0.00989763	0.000336047	417314	-3.5858	12.8579	27.2811	1.7349e-09
rs7222060	17	61868279	T	C	0.228564	-0.0354909	0.00989763	0.000336047	417314	-3.5858	12.8579	27.2811	1.7349e-09
rs11659013	17	61869559	G	C	0.228564	-0.0354909	0.00989763	0.000336047	417314	-3.5858	12.8579	27.2811	1.7349e-09
rs8078862	17	61854068	T	C	0.228577	-0.0355203	0.00989764	0.000332246	417314	-3.58876	12.8792	27.2795	1.73692e-09
rs11870068	17	65944515	C	A	0.238946	0.0300714	0.00972799	0.00199329	417314	3.09122	9.55567	27.2777	1.73905e-09
rs7221417	17	28517367	G	A	0.445497	-0.0323403	0.00834372	0.000106184	417314	-3.876	15.0234	27.2721	1.74578e-09
rs4294865	17	28205736	A	G	0.491946	-0.033491	0.00827957	5.23191e-05	417314	-4.04502	16.3622	27.2717	1.74626e-09
rs7223643	17	65830282	G	A	0.236906	0.0310705	0.00976602	0.00146521	417314	3.18149	10.1219	27.2699	1.74846e-09
rs7212532	17	28291505	G	T	0.463098	-0.0300638	0.00831448	0.000299385	417314	-3.61584	13.0743	27.2692	1.74933e-09
rs7216487	17	28502642	A	C	0.445458	-0.0321793	0.00834545	0.000115303	417314	-3.85591	14.868	27.2641	1.75554e-09
rs7216494	17	28502651	G	C	0.445458	-0.0321793	0.00834545	0.0001153	417314	-3.85591	14.868	27.2641	1.75554e-09
rs8078462	17	61857937	G	T	0.228564	-0.0354909	0.00989763	0.000336047	417314	-3.5858	12.8579	27.2569	1.76432e-09
rs7214312	17	61870863	G	A	0.228564	-0.0354909	0.00989763	0.000336047	417314	-3.5858	12.8579	27.2569	1.76432e-09
rs58575982	17	28221776	T	A	0.491959	-0.0335008	0.00827983	5.20835e-05	417314	-4.04607	16.3707	27.2521	1.77019e-09
rs9900112	17	28282910	A	T	0.463069	-0.0300611	0.00831422	0.000299626	417314	-3.61562	13.0727	27.2485	1.77469e-09
rs62070266	17	28235987	C	T	0.492006	-0.0334357	0.00828079	5.39697e-05	417314	-4.03774	16.3034	27.2479	1.77539e-09
rs4598962	17	28293948	G	C	0.46308	-0.030037	0.00831429	0.000303026	417314	-3.6127	13.0516	27.2455	1.77832e-09
rs9908901	17	28469713	A	G	0.445443	-0.0321368	0.00834566	0.000117771	417314	-3.85072	14.828	27.2448	1.77922e-09
rs8067064	17	61825984	C	A	0.228539	-0.0356968	0.00989982	0.000311186	417314	-3.6058	13.0018	27.2444	1.77972e-09
rs6505163	17	28462510	G	C	0.445462	-0.0321312	0.00834579	0.000118125	417314	-3.84999	14.8224	27.2396	1.78562e-09
rs7502307	17	65989961	G	C	0.25165	0.0302004	0.00957438	0.00160887	417314	3.15429	9.94956	27.2373	1.78848e-09
rs28792710	17	28450015	C	T	0.445456	-0.0321147	0.00834578	0.000119075	417314	-3.84802	14.8072	27.2343	1.79216e-09
rs9898353	17	28451865	C	T	0.445412	-0.0320931	0.00834645	0.000120492	417314	-3.84512	14.7849	27.2341	1.79247e-09
rs8074028	17	28461687	C	T	0.445459	-0.0321201	0.00834575	0.000118754	417314	-3.84868	14.8123	27.2332	1.79355e-09
rs9891999	17	28493805	G	A	0.44545	-0.0321626	0.00834552	0.00011626	417314	-3.85388	14.8524	27.2294	1.7983e-09
rs2628165	17	28121166	A	G	0.507957	0.033465	0.00827975	5.30445e-05	417314	4.04179	16.3361	27.2255	1.80318e-09
rs55868506	17	61851686	G	T	0.228559	-0.0354726	0.00989761	0.000338439	417314	-3.58396	12.8447	27.2245	1.80443e-09
rs8065906	17	65902645	A	G	0.238769	0.0303082	0.0097305	0.00184094	417314	3.11476	9.70175	27.2169	1.81397e-09
rs56382980	17	28281437	G	A	0.463067	-0.0300931	0.00831421	0.000295202	417314	-3.61948	13.1006	27.2145	1.81698e-09
rs8066719	17	61825764	T	C	0.228573	-0.0356168	0.00989793	0.00032017	417314	-3.59841	12.9485	27.2128	1.81914e-09
rs9891018	17	61827856	C	T	0.228593	-0.0356726	0.00989734	0.00031304	417314	-3.60426	12.9907	27.2084	1.82472e-09
rs72887113	6	50889791	A	G	0.0825967	0.046706	0.0148402	0.00164809	417314	3.14726	9.90526	27.2037	1.83075e-09
rs75204514	17	28226832	G	A	0.491954	-0.0335129	0.00827977	5.17535e-05	417314	-4.04756	16.3828	27.2032	1.83134e-09
rs9913074	17	28481199	C	T	0.445585	-0.0321002	0.00834714	0.000120232	417314	-3.84565	14.789	27.2031	1.83139e-09
rs12451122	17	28486376	G	T	0.445809	-0.0321053	0.00834582	0.000119638	417314	-3.84687	14.7984	27.2031	1.83147e-09
rs2729451	17	28131334	C	T	0.508221	0.0332488	0.00827941	5.92325e-05	417314	4.01584	16.127	27.2026	1.83206e-09
rs112143304	17	61822401	A	T	0.228593	-0.0356744	0.00989735	0.000312831	417314	-3.60444	12.992	27.2024	1.83233e-09
rs2854218	17	61942940	G	A	0.230498	-0.035212	0.00987283	0.000361701	417314	-3.56656	12.7203	27.1992	1.83635e-09
rs59420007	17	28196114	C	T	0.492052	-0.0333185	0.00828081	5.73205e-05	417314	-4.02358	16.1892	27.1949	1.8419e-09
rs8075422	17	61804686	A	G	0.228532	-0.035463	0.00989792	0.000339836	417314	-3.58287	12.837	27.1921	1.84548e-09
rs4795537	17	28508908	G	A	0.445567	-0.0323581	0.0083434	0.000105194	417314	-3.87829	15.0411	27.1889	1.84959e-09
rs11654335	17	61797579	T	A	0.228511	-0.0354228	0.00989823	0.000345311	417314	-3.5787	12.8071	27.1846	1.85513e-09
rs4470197	17	28464474	C	T	0.445598	-0.0321184	0.00834579	0.000118864	417314	-3.84846	14.8106	27.1824	1.85791e-09
rs9901112	17	61730617	G	C	0.22869	-0.0354898	0.00989836	0.000336535	417314	-3.58542	12.8553	27.1806	1.86028e-09
rs62070263	17	28231604	T	C	0.491952	-0.0334655	0.00827977	5.30335e-05	417314	-4.04184	16.3365	27.1778	1.86392e-09
rs7217982	17	61832150	T	C	0.228587	-0.0356274	0.0098975	0.000318662	417314	-3.59964	12.9574	27.1735	1.86948e-09
rs11651075	17	61837207	T	C	0.228587	-0.0356274	0.0098975	0.000318662	417314	-3.59964	12.9574	27.1735	1.86948e-09
rs8080343	17	28456758	T	C	0.445458	-0.0321207	0.00834575	0.000118722	417314	-3.84875	14.8129	27.1729	1.87021e-09
rs62068617	17	28144728	G	A	0.491739	-0.0332844	0.0082798	5.8209e-05	417314	-4.01995	16.16	27.1636	1.8824e-09
rs2617881	17	28063275	T	A	0.507082	0.0337061	0.00828178	4.70316e-05	417314	4.06991	16.5642	27.1625	1.8838e-09
rs55887213	17	28233760	T	C	0.492006	-0.0334357	0.00828079	5.39697e-05	417314	-4.03774	16.3034	27.1502	1.8999e-09
rs73337598	17	61732576	C	T	0.22866	-0.0352464	0.00989667	0.000368825	417314	-3.56144	12.6839	27.144	1.9082e-09
rs11870797	17	61804622	T	C	0.228511	-0.0354235	0.00989823	0.000345215	417314	-3.57877	12.8076	27.1426	1.90994e-09
rs8075061	17	61804723	G	A	0.228511	-0.0354235	0.00989823	0.000345215	417314	-3.57877	12.8076	27.1426	1.90994e-09
rs8075521	17	61804954	T	C	0.228511	-0.0354235	0.00989823	0.000345215	417314	-3.57877	12.8076	27.1426	1.90994e-09
rs7211246	17	28485762	G	A	0.44546	-0.0320267	0.00834567	0.000124283	417314	-3.83752	14.7266	27.1399	1.91362e-09
rs2013288	17	61785904	T	C	0.228553	-0.0353935	0.00989765	0.000348955	417314	-3.57595	12.7874	27.1396	1.91403e-09
rs7210288	17	28243473	G	T	0.491994	-0.0335467	0.00828091	5.098e-05	417314	-4.05109	16.4113	27.1389	1.91487e-09
rs7223412	17	61808172	C	T	0.228511	-0.0354235	0.00989823	0.000345215	417314	-3.57877	12.8076	27.1368	1.91769e-09
rs8081541	17	61812483	T	C	0.228511	-0.0354235	0.00989823	0.000345215	417314	-3.57877	12.8076	27.1368	1.91769e-09
rs3206817	17	65892834	G	A	0.238764	0.0303226	0.00973046	0.0018316	417314	3.11626	9.71105	27.1344	1.92094e-09
rs34323226	17	28517454	T	C	0.445333	-0.0326894	0.00834351	8.93079e-05	417314	-3.91794	15.3503	27.1337	1.92176e-09
rs2729450	17	28088459	C	T	0.507326	0.0334973	0.00827872	5.20571e-05	417314	4.04619	16.3717	27.1328	1.92308e-09
rs7223672	17	61720565	C	T	0.229334	-0.0351691	0.00988585	0.000374369	417314	-3.55752	12.6559	27.1198	1.94048e-09
rs62070264	17	28232049	A	G	0.491952	-0.0334655	0.00827977	5.30335e-05	417314	-4.04184	16.3365	27.1197	1.94054e-09
rs8064689	17	28217053	T	C	0.492015	-0.0335525	0.00828075	5.08101e-05	417314	-4.05187	16.4176	27.1196	1.94067e-09
rs7210152	17	28065279	C	T	0.507423	0.0337002	0.00827877	4.6877e-05	417314	4.07068	16.5704	27.1122	1.95073e-09
rs11654983	17	28370042	C	A	0.536879	0.0298706	0.00831647	0.000328488	417314	3.59174	12.9006	27.1092	1.95476e-09
rs752621	17	61901880	C	G	0.230011	-0.0354749	0.00987596	0.000328088	417314	-3.59205	12.9028	27.1056	1.95964e-09
rs2729449	17	28089751	C	T	0.50732	0.0335097	0.00827875	5.17297e-05	417314	4.04768	16.3837	27.1029	1.96335e-09
rs4595850	17	28206326	T	C	0.491942	-0.0334801	0.00827959	5.26175e-05	417314	-4.04369	16.3514	27.0955	1.97349e-09
rs7222842	17	28246943	T	C	0.492001	-0.0335064	0.00828107	5.20667e-05	417314	-4.04614	16.3713	27.0945	1.97484e-09
rs9902275	17	61892234	A	G	0.230066	-0.0355888	0.00987435	0.000313163	417314	-3.60417	12.99	27.0927	1.97729e-09
rs7223966	17	61893398	A	G	0.230045	-0.0355494	0.00987465	0.000318134	417314	-3.60007	12.9605	27.0925	1.97754e-09
rs8077572	17	28237089	G	A	0.492006	-0.0334353	0.00828079	5.39796e-05	417314	-4.03769	16.303	27.0858	1.98677e-09
rs2628170	17	28056612	A	T	0.507326	0.033789	0.00827844	4.47332e-05	417314	4.08157	16.6592	27.0747	2.00216e-09
rs59122310	17	61720281	T	C	0.229315	-0.0350772	0.00988612	0.000387981	417314	-3.54813	12.5892	27.0721	2.00573e-09
rs57411618	17	28273052	G	A	0.467231	-0.0330135	0.00830792	7.07522e-05	417314	-3.97374	15.7906	27.055	2.02975e-09
rs2617880	17	28106118	G	A	0.508175	0.0332138	0.00828024	6.0406e-05	417314	4.01121	16.0898	27.0529	2.03265e-09
rs7222308	17	28277041	C	T	0.467232	-0.0330197	0.00830786	7.05229e-05	417314	-3.97451	15.7968	27.0393	2.05199e-09
rs7223357	17	65945536	G	C	0.238944	0.0300845	0.00972801	0.00198431	417314	3.09256	9.56396	27.0345	2.05887e-09
rs11657120	17	61857218	A	G	0.228853	-0.0352394	0.00989307	0.000368002	417314	-3.56203	12.688	27.0339	2.05967e-09
rs4592712	17	28466824	C	T	0.445291	-0.0322377	0.00834824	0.000112639	417314	-3.86162	14.9121	27.0226	2.07588e-09
rs12600941	17	65918807	G	A	0.238807	0.0301653	0.00973008	0.00193384	417314	3.10021	9.61131	27.0156	2.08601e-09
rs61676547	17	65892507	C	G	0.241114	0.0301185	0.00969378	0.00188999	417314	3.10699	9.6534	27.0054	2.10085e-09
rs7210027	17	65977053	T	C	0.758646	-0.0294008	0.00969138	0.00241563	417314	-3.03371	9.20337	26.9992	2.10982e-09
rs11658175	17	61923838	A	G	0.230257	-0.0353376	0.00987333	0.000344786	417314	-3.5791	12.8099	26.9839	2.13242e-09
rs1906450	17	28515744	T	A	0.445479	-0.0325164	0.00834442	9.74788e-05	417314	-3.89678	15.1849	26.9755	2.14491e-09
rs4325622	17	28526475	C	T	0.44559	-0.0323802	0.00834276	0.000103927	417314	-3.88123	15.064	26.973	2.14866e-09
rs75868869	17	66098154	G	A	0.739369	-0.033561	0.00944967	0.000382966	417314	-3.55155	12.6135	26.9699	2.15317e-09
rs62405440	6	50849459	T	C	0.082588	0.0467971	0.0148383	0.00161161	417314	3.1538	9.94648	26.9673	2.1571e-09
rs10445361	17	65962238	G	T	0.241291	0.0295592	0.00969167	0.00228871	417314	3.04996	9.30225	26.9661	2.15892e-09
rs7207292	17	28247013	T	C	0.491988	-0.0335625	0.0082809	5.05662e-05	417314	-4.053	16.4268	26.9537	2.17761e-09
rs12449783	17	28527653	C	A	0.445593	-0.0324034	0.00834495	0.000103179	417314	-3.883	15.0777	26.9443	2.19184e-09
rs7223813	17	65945840	G	A	0.238939	0.0301	0.00972799	0.00197365	417314	3.09416	9.57385	26.9372	2.20265e-09
rs3813034	17	28524804	C	A	0.44559	-0.0323855	0.00834271	0.000103645	417314	-3.88189	15.0691	26.9367	2.20351e-09
rs28463311	17	61919643	T	C	0.230134	-0.035171	0.009874	0.000368061	417314	-3.56198	12.6877	26.9332	2.20874e-09
rs1979572	17	28511978	A	G	0.445583	-0.0323835	0.00834279	0.000103765	417314	-3.88162	15.0669	26.9318	2.21093e-09
rs55816036	17	28466816	A	G	0.445291	-0.0322378	0.00834824	0.000112634	417314	-3.86163	14.9122	26.9269	2.21852e-09
rs2206271	6	50786008	A	T	0.344374	0.0295582	0.00871419	0.000693937	417314	3.39196	11.5054	26.9074	2.24873e-09
rs880749	17	28059970	C	T	0.507438	0.0337146	0.0082786	4.65104e-05	417314	4.0725	16.5853	26.9068	2.24962e-09
rs2744475	6	50784880	G	C	0.3444	0.0295483	0.00871479	0.000697397	417314	3.39059	11.4961	26.9013	2.2582e-09
rs35654250	4	140896461	T	C	0.340066	-0.0282282	0.00877244	0.00129167	417314	-3.21783	10.3544	26.8987	2.26238e-09
rs4533340	17	28277951	C	G	0.467131	-0.0331065	0.00830933	6.7694e-05	417314	-3.98426	15.8743	26.896	2.26661e-09
rs2628166	17	28113123	C	T	0.508219	0.0332474	0.0082795	5.92857e-05	417314	4.01563	16.1253	26.8925	2.27202e-09
rs62085992	17	65923083	A	T	0.238802	0.0301797	0.00973004	0.00192411	417314	3.1017	9.62057	26.8889	2.27783e-09
rs1906451	17	28515479	G	A	0.445587	-0.032392	0.00834268	0.000103307	417314	-3.88269	15.0752	26.8808	2.29062e-09
rs3833116	17	61774204	CT	C	0.22615	-0.0344886	0.00993342	0.000516642	417314	-3.47198	12.0546	26.8783	2.29456e-09
rs17825877	17	28515188	T	C	0.445585	-0.0323872	0.00834274	0.000103567	417314	-3.88208	15.0706	26.8708	2.30661e-09
rs2617875	17	28090024	G	T	0.50732	0.0335098	0.00827875	5.17261e-05	417314	4.04769	16.3838	26.8703	2.30741e-09
rs4790941	17	65977132	A	G	0.241325	0.0294164	0.00969169	0.00240364	417314	3.03522	9.21255	26.8685	2.3102e-09
rs2054846	17	28507693	A	G	0.445588	-0.0323994	0.00834374	0.000103143	417314	-3.88308	15.0783	26.8572	2.32841e-09
rs60694493	17	28473256	G	A	0.445443	-0.0321382	0.00834566	0.000117687	417314	-3.85089	14.8293	26.8549	2.33223e-09
rs55748380	17	28469782	G	T	0.445443	-0.0321368	0.00834566	0.000117771	417314	-3.85072	14.828	26.8537	2.33412e-09
rs62085993	17	65923152	C	T	0.238802	0.0301797	0.00973004	0.00192411	417314	3.1017	9.62057	26.8517	2.33741e-09
rs1128156	17	28513176	A	G	0.445585	-0.032388	0.00834275	0.000103529	417314	-3.88217	15.0713	26.848	2.34331e-09
rs8071463	17	65938655	A	G	0.761174	-0.0300783	0.00973073	0.00199439	417314	-3.09106	9.55467	26.8473	2.34444e-09
rs61240589	17	28449035	T	G	0.445456	-0.0321146	0.00834578	0.000119086	417314	-3.848	14.8071	26.8406	2.35553e-09
rs11653507	17	65892064	A	T	0.72368	-0.0303763	0.0092679	0.00104698	417314	-3.27758	10.7425	26.8394	2.35745e-09
rs62070337	17	28466257	A	G	0.445459	-0.0321213	0.00834573	0.000118681	417314	-3.84883	14.8135	26.8376	2.36031e-09
rs56195309	17	28453753	A	G	0.445454	-0.0321144	0.0083458	0.000119102	417314	-3.84797	14.8069	26.8374	2.36064e-09
rs8083301	18	21078579	T	A	0.634425	-0.0283952	0.00860529	0.000967743	417314	-3.29974	10.8883	26.8369	2.36148e-09
rs62070270	17	28263980	G	A	0.467328	-0.0330359	0.00830936	7.01601e-05	417314	-3.97575	15.8066	26.8348	2.36499e-09
rs4473252	17	28454423	C	G	0.445457	-0.0321164	0.00834577	0.000118979	417314	-3.84822	14.8088	26.8334	2.36724e-09
rs35986887	17	28507416	T	C	0.44555	-0.0323319	0.00834389	0.00010666	417314	-3.87492	15.015	26.8329	2.36813e-09
rs4381649	17	28509602	T	G	0.445571	-0.0323631	0.00834327	0.000104908	417314	-3.87895	15.0462	26.8316	2.37027e-09
rs6505147	17	28275095	T	C	0.467229	-0.0330122	0.00830793	7.08027e-05	417314	-3.97358	15.7893	26.8299	2.37305e-09
rs12450441	17	28495021	A	G	0.445452	-0.0321697	0.00834551	0.000115856	417314	-3.85473	14.859	26.8295	2.37366e-09
rs12602065	17	28482488	C	A	0.445398	-0.0321661	0.00834609	0.000116188	417314	-3.85403	14.8536	26.8275	2.37691e-09
rs7223645	17	28491029	T	A	0.445448	-0.0321625	0.00834552	0.000116268	417314	-3.85386	14.8523	26.8264	2.37884e-09
rs4533341	17	28495672	G	T	0.445452	-0.0321695	0.0083455	0.000115867	417314	-3.85471	14.8588	26.8236	2.38345e-09
rs56326816	17	28492805	T	C	0.445447	-0.0321611	0.00834554	0.000116356	417314	-3.85369	14.8509	26.8222	2.38567e-09
rs4271626	17	65930133	A	G	0.238813	0.0301253	0.00973005	0.00196083	417314	3.09611	9.58589	26.8218	2.38638e-09
rs34698290	17	28500465	G	A	0.44546	-0.0321881	0.00834548	0.000114813	417314	-3.85695	14.8761	26.8189	2.39129e-09
rs61014003	17	28485233	G	A	0.445448	-0.0321624	0.00834551	0.000116273	417314	-3.85386	14.8522	26.806	2.41266e-09
rs2259855	17	28097860	C	T	0.507242	0.0334131	0.00828	5.45092e-05	417314	4.0354	16.2844	26.804	2.41614e-09
rs60176674	17	28479854	C	T	0.445266	-0.0321253	0.00835158	0.000119762	417314	-3.84661	14.7964	26.8019	2.41955e-09
rs4356528	17	28489670	G	A	0.445448	-0.0321624	0.00834552	0.000116273	417314	-3.85385	14.8522	26.8002	2.42244e-09
rs62070344	17	28476997	G	C	0.445443	-0.0321407	0.00834562	0.000117536	417314	-3.85121	14.8318	26.7992	2.42417e-09
rs4343336	17	28488236	C	A	0.445424	-0.0321579	0.00834579	0.00011659	417314	-3.85319	14.8471	26.7985	2.42533e-09
rs72899088	6	50916689	T	C	0.0393996	0.0784242	0.0208066	0.000163768	417314	3.7692	14.2069	26.7778	2.46034e-09
rs8067580	17	28471248	T	C	0.44517	-0.0320791	0.00834901	0.000121907	417314	-3.84226	14.763	26.7658	2.48093e-09
rs28485730	17	61997202	A	G	0.215647	-0.0421648	0.0101543	3.28988e-05	417314	-4.15241	17.2425	26.7582	2.49422e-09
rs4429345	17	28458105	G	A	0.445332	-0.0321503	0.00834821	0.00011756	417314	-3.85116	14.8314	26.7524	2.50423e-09
rs1042173	17	28525011	C	A	0.4456	-0.0323908	0.00834261	0.000103359	417314	-3.88257	15.0744	26.7456	2.51597e-09
rs12602655	17	65909442	G	A	0.238802	0.0301798	0.00973004	0.00192402	417314	3.10171	9.62063	26.7402	2.52551e-09
rs34433787	17	28496780	A	T	0.445366	-0.0321816	0.00834692	0.000115489	417314	-3.85551	14.8649	26.7392	2.52719e-09
rs11080120	17	28507021	A	C	0.445532	-0.0323004	0.00834438	0.000108428	417314	-3.87092	14.984	26.7352	2.5342e-09
rs7222685	17	28496430	T	A	0.445452	-0.0321677	0.0083455	0.000115966	417314	-3.8545	14.8571	26.7322	2.53951e-09
rs72889996	6	50839942	T	C	0.0391521	0.0778617	0.0208706	0.000190959	417314	3.73069	13.918	26.7305	2.54255e-09
rs62086907	17	66021167	G	A	0.24451	0.0310831	0.00965654	0.00128697	417314	3.21887	10.3611	26.7215	2.55845e-09
rs55744550	17	28475729	A	G	0.445429	-0.0320313	0.00834744	0.000124417	417314	-3.83726	14.7246	26.7194	2.56215e-09
rs7220892	17	61908316	A	G	0.230134	-0.0352063	0.00987384	0.000363011	417314	-3.56561	12.7136	26.7117	2.57594e-09
rs8076753	17	66022841	A	G	0.24447	0.0310648	0.00965687	0.00129604	417314	3.21686	10.3482	26.7049	2.58819e-09
rs62086908	17	66021214	C	G	0.244497	0.0310548	0.00965644	0.00130008	417314	3.21597	10.3424	26.6975	2.60154e-09
rs72712556	4	140900251	A	G	0.340192	-0.0283319	0.00877229	0.00123917	417314	-3.2297	10.431	26.6971	2.6023e-09
rs3102559	17	28029723	C	T	0.492544	-0.0338137	0.00827935	4.42476e-05	417314	-4.0841	16.6799	26.6919	2.61172e-09
rs2617865	17	28049804	T	G	0.507497	0.0338261	0.00827876	4.39076e-05	417314	4.08589	16.6945	26.6881	2.61855e-09
rs4791212	17	65975385	T	C	0.241307	0.0295153	0.00969208	0.0023245	417314	3.0453	9.27386	26.6858	2.62269e-09
rs62084669	17	66024170	G	A	0.24447	0.0310648	0.00965687	0.00129604	417314	3.21686	10.3482	26.6851	2.62401e-09
rs7209758	17	61913621	T	C	0.230134	-0.0352017	0.00987388	0.000363672	417314	-3.56513	12.7102	26.6838	2.62633e-09
rs62086904	17	66016096	T	C	0.244539	0.0310245	0.00965742	0.00131583	417314	3.2125	10.3202	26.6788	2.63554e-09
rs3110495	17	27978455	A	G	0.466919	-0.0334061	0.00831485	5.87828e-05	417314	-4.01764	16.1415	26.6744	2.64362e-09
rs2665826	17	61944924	G	A	0.230567	-0.0353853	0.00987012	0.000336954	417314	-3.58509	12.8529	26.6678	2.6557e-09
rs3115087	17	28030267	C	G	0.492504	-0.0338235	0.00827874	4.39653e-05	417314	-4.08559	16.692	26.6676	2.65615e-09
rs8067576	17	28444254	A	T	0.44584	-0.0318744	0.00834494	0.00013366	417314	-3.81961	14.5894	26.6626	2.66534e-09
rs3115099	17	28019293	C	T	0.492505	-0.0338229	0.00827874	4.39805e-05	417314	-4.08551	16.6914	26.6609	2.66845e-09
rs58606097	17	28020379	C	G	0.492504	-0.0338228	0.00827874	4.39815e-05	417314	-4.0855	16.6913	26.6577	2.67433e-09
rs62086898	17	66009120	G	A	0.244487	0.0310485	0.00965887	0.00130671	417314	3.21451	10.3331	26.6559	2.67771e-09
rs3115101	17	28041627	A	G	0.492504	-0.0338236	0.00827874	4.39633e-05	417314	-4.0856	16.6921	26.646	2.6962e-09
rs3102556	17	28042542	T	C	0.492504	-0.0338218	0.00827874	4.40048e-05	417314	-4.08538	16.6903	26.6446	2.69886e-09
rs7405987	17	66021394	G	A	0.244479	0.0310432	0.00965663	0.00130578	417314	3.2147	10.3343	26.6276	2.73082e-09
rs3115089	17	28031881	T	C	0.492504	-0.0338234	0.00827874	4.39673e-05	417314	-4.08557	16.6919	26.618	2.74908e-09
rs2006122	17	61987405	T	A	0.227288	-0.0391161	0.00995367	8.501e-05	417314	-3.92982	15.4435	26.6112	2.76226e-09
rs62086906	17	66019926	C	T	0.244473	0.0310629	0.00965682	0.00129679	417314	3.21668	10.347	26.5846	2.81361e-09
rs2003476	19	18806668	C	T	0.495422	-0.027636	0.00829759	0.000866583	417314	-3.33061	11.0929	26.5758	2.83087e-09
rs8077464	17	28019091	A	G	0.492744	-0.0337325	0.00828073	4.62882e-05	417314	-4.07361	16.5943	26.5709	2.84048e-09
[truncated: 354 more rows]

## Sheet: Table s9
Table S9: Shared pleiotropic loci between GERD and TFP identified by PLACO (T.placo > 0, p.placo < 5E-8)
[truncated: 286 more rows]

[truncated: 6 more sheets: Table S10, Table S11, Table s12, Table S13, Table S14, Table S15]
